# Supplementary material for: Harmful somatic amino acid substitutions affect key pathways in cancers
Source: BMC Med Genomics. 2015 Aug 19;8:53. doi: 10.1186/s12920-015-0125-x (PMC4539680; doi:10.1186/s12920-015-0125-x)
Supplement: Additional file 1: — This file contains Tables S1 to S9. Microsoft Excel Workbook containing 6 worksheets. Table S1: Variations in each cancer. The numbers of AASs are based on the mapping with the reference sequence (Ensembl release 69) and harmful AASs were predicted by PON-P2. The variations are mapped to proteins translated from longest transcript of CGC genes in COSMIC v68. Table S2: Variations in COSMIC database. Numbers of samples, genes/proteins and variations in COSMIC database. Table S3: Frequency of harmful AASs in domains. Top 20 domains containing the most number of harmful AASs in each cancer class are shown. The frequency of harmful AASs is normalized by the cumulative length of the amino acid sequence in the domain regions. Table S4: Genes corresponding to selected proteins in each cancer. The frequencies of harmful AASs and the numbers of samples containing harmful AASs in the selected proteins are included. Table S5: Top GO terms significantly enriched in each cancer. FDR threshold 0.01 was used for cancers in which all the proteins containing harmful AASs were used and FDR threshold 0.001 was used for other cancer types. Table S6: Significantly enriched pathways in each cancer. The pathways enriched with FDR lower than 0.5 were considered significant. The pathways are taken from Reactome pathway database. (PDF 268 kb) [file 12920_2015_125_MOESM1_ESM.pdf]

## Sheet: Table S1
Table S1: Variations in each cancer
	All variations		Samples with AASs				Samples with harmful AASs				Samples with AASs in proteins translated from CGC genes			Samples with armful AASs in proteins translated from CGC genes
CancerType	# of samples	# of variations	# of samples	# of proteins	# of AASs	Median AASs	# of samples	# of proteins	# of harmful AASs	Median harmful AASs	# of samples	# of proteins	# of AASs	# of samples	# of proteins	# of harmful AASs
ALL	141	9371	139	979	1113	6	96	185	215	2	45	32	59	32	21	38
AML	154	5141	148	881	1000	7	102	156	187	2	40	22	51	27	14	31
Bladder	136	38918	136	10523	23526	124.5	135	2218	3024	18	115	107	398	78	56	139
Breast	963	718444	917	11521	27758	20	843	2585	3841	3	378	108	542	207	69	239
Cervix	38	7826	38	3605	4720	76.5	37	550	607	13	26	53	83	15	20	26
CLL	131	59993	130	939	1258	9	86	134	159	1	37	23	46	25	14	29
Colorectum	559	219758	559	16774	145382	89	557	6552	23259	15	461	127	4413	399	106	1919
Esophageal	146	27253	146	7577	15071	84.5	146	1534	2065	12	110	79	194	62	40	76
Glioblastoma	98	3595	90	1475	2172	13.5	78	287	375	2	58	46	123	44	27	61
Glioma Low Grade	217	21660	216	7840	13578	19	201	1616	2045	3	122	91	328	73	53	131
Head and Neck	380	58958	380	12358	36901	69.5	379	3027	4979	10	279	116	630	166	69	235
Kidney Chromophobe	65	1381	65	774	812	7	43	126	129	1	16	9	18	9	7	10
Kidney Clear Cell	325	28135	324	8674	15960	44	320	1797	2254	6	183	92	318	75	50	91
Kidney Papillary	100	6349	100	3048	3727	37	98	485	512	4.5	44	41	61	19	15	22
Liver	88	881141	49	1822	2094	38	48	274	285	5	24	32	44	12	16	19
Lung Adeno	660	1845976	660	16591	131936	122	649	5742	17263	16	484	126	1657	332	98	586
Lung Small Cell	70	14417	70	6335	10989	131.5	70	1198	1494	19	57	64	129	32	24	52
Lung Squamous	176	64987	176	12492	41046	191.5	176	3139	5363	25	159	113	559	116	70	223
Lymphoma B-cell	48	128639	48	1203	1496	23	46	209	252	5	37	30	67	25	18	37
Medulloblastoma	100	125333	96	933	1021	8	69	154	173	2	26	18	35	12	9	17
Melanoma	396	292606	396	16275	146574	220	393	5859	19725	31	315	126	1362	208	93	467
Myeloma	69	3553	69	1726	2078	24	66	278	296	3	33	26	47	13	11	15
Neuroblastoma	210	4747	210	2639	3215	12	156	385	421	2	57	36	66	31	13	35
Ovary	471	23266	468	8228	15215	29	426	1643	2176	4.5	227	75	303	134	39	151
Pancreas	113	116276	113	2496	3063	17	97	400	449	3	48	39	64	18	11	18
Pilocytic Astrocytoma	101	10626	33	60	68	1	13	12	18	1	5	4	6	4	3	5
Prostate	330	38346	330	6121	9522	23	313	1217	1477	4	114	79	168	62	43	78
Stomach	212	89464	211	14069	51532	74	207	4294	8104	12	137	113	679	100	84	257
Thyroid	304	5540	303	2672	3267	9	214	420	444	2	37	34	41	15	12	15
Uterus	241	171875	241	16469	107907	56	240	5909	15727	10	200	125	1516	160	98	564
Total	7042	5023574	6861		824001		6304		117318		3874		14007	2505		5586

## Sheet: Table S2
Table S2: Variations in COSMIC database
		AASs mapped to PON-P2 reference			AASs in proteins translated from genes in CGC
	COSMIC (v68)	AASs	Harmful AASs	Harmful AASs (%)	AASs	Harmful AASs	Harmful AASs (%)
Samples	981.72	129.203	56.71		124.745	52148
Genes/ proteins	25.66	17.435	9.14		124	112
Variations	1,627,878	982.149	183.163	18.65	152.866	64.108	41.94
Unique variations	1,292,597	647.872	95.302	14.71	15.176	6.219	40.98

## Sheet: Table S3
Table S3: Frequency of harmful AASs in domains
InterPro ID	InterPro short name	InterPro Name	ALL	AML	Bladder	Breast	Cervix	CLL	Colorectum	Esophageal	Glioblastoma	Glioma Low Grade	Head and Neck	Kidney Chromophobe	Kidney Clear Cell	Kidney Papillary	Liver	Lung Adeno	Lung Small Cell	Lung Squamous	Lymphoma B.cell	Medulloblastoma	Melanoma	Myeloma	Neuroblastoma	Ovary	Pancreas	Pilocytic Astrocytoma	Prostate	Stomach	Thyroid	Uterus
IPR011615	p53_DNA-bd	p53	15.46	20.62	56.7	360.82	0	10.31	427.84	87.63	41.24	185.57	283.51	15.46	0	0	20.62	355.67	92.78	190.72	25.77	0	0	15.46	0	407.22	36.08	0	46.39	0	0	0
IPR012346	p53/RUNT-type_TF_DNA-bd	p53/RUNT-type transcription factor	14.71	19.61	53.92	343.14	0	9.8	406.86	83.33	39.22	176.47	269.61	11.7	0	0	19.61	207.6	88.24	181.37	24.51	0	0	14.71	0	387.25	34.31	0	29.24	0	0	0
IPR008967	p53-like_TF_DNA-bd	p53-like transcription factor	15.71	12.99	35.29	186.84	0	10.47	132.78	35.58	26.47	188.48	164.71	12.62	0	0	20.94	95.41	94.24	69.69	26.18	0	0	15.71	0	413.61	18.9	0	31.55	0	0	0
IPR007087	Znf_C2H2	Zinc finger	0	0	41.13	40.52	39.77	0	53.66	43.01	0	40	44.47	0	39.27	37.5	0	53.09	39.74	45.41	0	0	44.47	40	0	38.99	0	0	41.32	43.37	0	46.72
IPR015880	Znf_C2H2-like	Zinc finger	0	0	45.64	43.08	42.11	0	57.64	46.1	0	0	46.3	0	0	40.82	0	51.54	42.45	48.42	0	0	47.62	0	0	0	0	0	46.15	44.76	0	49.34
IPR000980	SH2	SH2 domain	11.66	33.71	13.12	0	9.43	0	29.89	13.87	10.88	13	0	0	16.11	0	0	14.22	0	0	10.55	0	0	0	44.94	0	14.04	22.47	0	15.02	0	15.54
IPR013087	Znf_C2H2/integrase_DNA-bd	Zinc finger C2H2-type/integrase DNA-binding domain	0	0	0	0	32.26	0	46.93	36.5	0	0	0	0	0	0	0	0	35.56	0	0	0	42.05	0	0	0	0	0	0	40.48	0	40.24
IPR001356	Homeobox_dom	Homeobox domain	0	0	16.53	0	0	0	38.47	0	0	16.45	20.09	0	16.39	0	0	28.69	16.59	0	0	15.79	24.48	0	0	0	16.57	0	16.57	19.89	0	23.38
IPR009057	Homeodomain-like	Homeodomain-like	0	0	15.05	0	0	0	31.18	0	0	14.43	0	21.51	15.65	0	0	24.2	0	0	0	14.6	0	0	0	14.88	0	0	14.81	17.14	0	18.24
IPR001766	TF_fork_head	Transcription factor	0	0	12.32	49.83	0	0	0	0	13.51	0	0	0	0	0	0	0	0	0	0	13.33	0	10.75	0	0	0	0	46.85	0	0	0
IPR000719	Prot_kinase_dom	Protein kinase domain	0	0	4.49	5.14	3.82	0	14.11	3.91	3.56	3.6	4.25	0	4.15	3.64	3.39	9.24	4.61	4.28	3.68	3.48	9.24	5.48	5.81	4.24	5.51	3.88	4.56	6.65	3.5	7.66
IPR027417	P-loop_NTPase	P-loop containing nucleoside triphosphate hydrolase	3.72	4.76	5.52	4.18	3.71	0	9.01	3.65	3.49	3.82	5.77	3.96	5.52	4.52	2.54	7.15	4.17	4.36	0	4.81	7.2	4.84	4.13	3.47	5.97	0	3.04	5.97	3.79	8.08
IPR000008	C2_dom	C2 domain	0	0	11.02	0	0	0	0	9.77	0	0	11.52	0	0	9.78	0	14.87	0	11.85	0	0	20.63	9.72	9.41	9.67	0	0	11.22	0	0	0
IPR011009	Kinase-like_dom	Protein kinase-like domain	4.87	0	4.67	4.55	3.86	0	14.4	3.55	3.42	4.01	4.25	0	4.37	3.55	4.42	9.47	4.5	4.61	3.55	0	9.65	5.17	4.71	4.48	4.88	0	4.53	6.16	0	7.73
IPR001781	Znf_LIM	Zinc finger	19.08	0	0	19.11	0	0	0	0	0	0	29.01	0	0	0	0	0	0	0	0	0	0	0	18.18	0	0	0	0	18.63	17.62	0
IPR001245	Ser-Thr/Tyr_kinase_cat_dom	Serine-threonine/tyrosine-protein kinase catalytic domain	0	0	6.81	0	0	0	23.37	0	5.49	0	0	7.38	0	0	3.44	14.91	0	6.46	4.63	0	17.05	11.76	0	5.33	0	0	8.04	0	0	0
IPR017452	GPCR_Rhodpsn_7TM	GPCR	0	0	0	5.85	0	0	14.75	4.58	0	0	5.28	0	4.05	0	0	14.19	5.75	6.17	0	0	10.77	0	0	5.1	3.86	0	3.8	7.37	3.57	9.61
IPR003961	FN3_dom	Fibronectin type III	0	0	0	0	0	0	0	8.01	10.72	8.83	8.6	0	0	7.87	0	14.07	8.9	0	0	0	15.55	8.53	0	0	0	0	0	0	0	11.42
IPR011598	bHLH_dom	Myc-type	0	0	16.72	18.06	17.99	0	29.74	0	0	0	0	0	0	0	0	0	0	0	0	0	0	0	0	0	17.44	0	0	0	0	0
IPR001054	A/G_cyclase	Adenylyl cyclase class-3/4/guanylyl cyclase	0	0	5.79	0	5.45	0	13.74	0	0	0	6.19	0	5.61	5.44	5.74	0	0	7.63	0	0	9.37	0	0	5.3	0	0	10.06	8.34	0	8.31
IPR002290	Ser/Thr_dual-sp_kinase	Serine/threonine/dual specificity protein kinase	0	0	4.27	5.56	0	0	12.16	4.1	0	3.69	4.12	0	4.39	0	0	8.71	4.99	4.33	0	0	8.32	0	0	4.68	0	0	4.98	6.57	0	8.09
IPR017986	WD40_repeat_dom	WD40-repeat-containing domain	9.57	3.14	4.68	3.88	4.19	0	9.75	0	0	4.5	0	0	0	0	0	7.87	4.03	0	3.48	4.26	0	4.63	3.4	0	0	0	0	5.23	4.16	6.3
IPR001849	PH_domain	Pleckstrin homology domain	0	0	0	0	0	0	0	0	0	9.79	0	0	9.61	0	0	0	10.3	0	0	0	13.17	0	0	15.73	0	0	0	0	10.56	11.62
IPR013783	Ig-like_fold	Immunoglobulin-like fold	0	0	0	0	0	0	0	0	0	0	0	0	0	0	0	13.9	10.47	0	10.2	0	15.51	9.71	0	0	16.57	0	0	0	0	0
IPR000387	Tyr/Dual-sp_Pase	Protein-tyrosine/Dual specificity phosphatase	25.97	25.97	0	0	0	0	0	0	0	0	0	0	0	0	0	0	0	0	0	0	0	0	20.41	0	0	0	0	0	0	0
IPR020683	Ankyrin_rpt-contain_dom	Ankyrin repeat-containing domain	0	0	0	8.19	3.09	3.23	0	0	0	0	0	5.62	6.18	0	4.64	0	0	0	0	8.26	0	0	0	4.24	4.41	0	6.28	9.37	0	0
IPR016024	ARM-type_fold	Armadillo-type fold	3.58	0	0	3.75	0	0	6.21	2.13	0	2.52	3.92	0	3.79	1.38	0	6.46	2.84	3.25	0	0	0	4.27	0	2.87	0	0	0	4.68	1.66	5.57
IPR013763	Cyclin-like	Cyclin-like	0	0	0	0	0	0	50.77	0	7.67	0	0	0	0	0	0	0	0	0	0	0	0	0	0	0	0	0	0	0	0	0
IPR001628	Znf_hrmn_rcpt	Zinc finger	0	0	0	0	0	0	0	0	0	0	0	0	0	19.16	0	0	0	0	0	0	0	0	19.16	17.57	0	0	0	0	0	0
IPR011991	WHTH_DNA-bd_dom	Winged helix-turn-helix DNA-binding domain	0	0	0	25.6	0	0	0	0	0	0	0	0	0	0	0	0	0	0	0	0	0	0	0	0	0	0	28.57	0	0	0
IPR000242	Tyr_Pase_rcpt/non-rcpt	Protein-tyrosine phosphatase	9.54	9.54	0	0	0	3.8	0	0	0	4.21	0	0	0	3.8	0	0	0	0	0	0	0	0	9.5	0	0	0	0	0	0	9.93
IPR000716	Thyroglobulin_1	Thyroglobulin type-1	0	0	0	0	0	0	0	0	0	0	0	0	0	0	0	0	0	0	0	0	45.64	0	0	0	0	0	0	0	0	0
IPR001478	PDZ	PDZ domain	0	0	0	0	11.59	10.58	0	0	0	0	0	0	0	0	0	0	0	0	0	0	0	11.83	0	0	0	0	0	0	11.45	0
IPR000859	CUB_dom	CUB domain	8.93	0	0	0	0	0	0	26.79	0	0	0	0	0	0	9.01	0	0	0	0	0	0	0	0	0	0	0	0	0	0	0
IPR001496	SOCS_C	SOCS protein	0	0	0	0	0	0	0	0	0	0	0	0	0	0	0	0	0	0	21.28	22.22	0	0	0	0	0	0	0	0	0	0
IPR000198	RhoGAP_dom	Rho GTPase-activating protein domain	0	0	0	6.75	0	0	0	0	0	0	8.61	0	0	0	0	0	0	9.13	0	0	0	0	0	5.45	0	0	5.37	6.79	0	0
IPR006202	Neur_chan_lig-bd	Neurotransmitter-gated ion-channel ligand-binding domain	0	0	0	0	0	0	0	0	4.86	0	6.88	0	0	0	0	20.16	0	9.73	0	0	0	0	0	0	0	0	0	0	0	0
IPR001878	Znf_CCHC	Zinc finger	0	0	0	0	0	0	0	0	0	40.82	0	0	0	0	0	0	0	0	0	0	0	0	0	0	0	0	0	0	0	0
IPR001876	Znf_RanBP2	Zinc finger	38.83	0	0	0	0	0	0	0	0	0	0	0	0	0	0	0	0	0	0	0	0	0	0	0	0	0	0	0	0	0
IPR015943	WD40/YVTN_repeat-like_dom	WD40/YVTN repeat-like-containing domain	10.14	3.25	0	0	5.28	0	0	0	0	5.42	0	0	0	0	0	0	0	0	3.21	0	0	0	0	0	0	0	0	5.26	0	5.97
IPR019787	Znf_PHD-finger	Zinc finger	0	17.7	0	0	0	0	0	0	0	0	0	0	0	0	0	0	0	0	0	0	0	0	20.62	0	0	0	0	0	0	0
IPR000571	Znf_CCCH	Zinc finger	0	0	0	37.94	0	0	0	0	0	0	0	0	0	0	0	0	0	0	0	0	0	0	0	0	0	0	0	0	0	0
IPR001487	Bromodomain	Bromodomain	0	9.69	0	0	0	0	0	0	14.78	11.78	0	0	0	0	0	0	0	0	0	0	0	0	0	0	0	0	0	0	0	0
IPR001320	Iontro_rcpt	Ionotropic glutamate receptor	0	0	0	0	0	0	0	0	0	0	0	0	0	0	3.08	0	0	0	0	0	27.93	0	0	4.4	0	0	0	0	0	0
IPR014720	dsRNA-bd_dom	Double-stranded RNA-binding domain	0	0	0	0	0	0	0	0	17.09	0	0	0	0	0	0	0	0	0	0	0	0	0	0	0	0	0	0	0	17.75	0
IPR000219	DH-domain	Dbl homology (DH) domain	0	0	0	0	0	0	0	5.01	0	0	10.75	0	0	0	0	0	0	6.75	0	0	0	0	0	0	0	0	0	9.81	0	0
IPR002126	Cadherin	Cadherin	0	0	0	0	0	0	0	0	10.17	0	0	0	0	0	0	0	0	0	0	0	21.37	0	0	0	0	0	0	0	0	0
IPR004088	KH_dom_type_1	K Homology domain	0	0	0	0	0	0	0	0	0	0	0	0	0	0	0	0	0	0	0	15.87	0	15.5	0	0	0	0	0	0	0	0
IPR020067	Frizzled_dom	Frizzled domain	0	0	0	0	0	0	0	12.14	8.36	0	0	0	0	0	0	0	8.35	0	0	0	0	0	0	0	0	0	0	0	0	0
IPR001650	Helicase_C	Helicase	9.52	0	0	0	0	0	0	8.28	0	0	0	0	9.51	0	0	0	0	0	0	0	0	0	0	0	0	0	0	0	0	0
IPR000315	Znf_B-box	Zinc finger	0	0	0	0	0	0	0	0	0	0	0	0	0	0	0	0	0	0	25.86	0	0	0	0	0	0	0	0	0	0	0
IPR010991	p53_tetrameristn	p53	0	24.79	0	0	0	0	0	0	0	0	0	0	0	0	0	0	0	0	0	0	0	0	0	0	0	0	0	0	0	0
IPR005821	Ion_trans_dom	Ion transport domain	0	0	0	0	0	0	0	0	0	0	0	0	0	0	0	0	0	8.06	0	0	15.41	0	0	0	0	0	0	0	0	0
IPR000595	cNMP-bd_dom	Cyclic nucleotide-binding domain	0	0	0	0	0	0	0	0	0	0	0	0	0	0	0	0	0	23.03	0	0	0	0	0	0	0	0	0	0	0	0
IPR020635	Tyr_kinase_cat_dom	Tyrosine-protein kinase	0	0	5.58	0	0	0	0	0	0	0	0	0	0	0	0	0	0	0	3.71	0	13.53	0	0	0	0	0	0	0	0	0
IPR001005	SANT/Myb	SANT/Myb domain	0	0	0	0	0	0	0	0	0	0	0	21.98	0	0	0	0	0	0	0	0	0	0	0	0	0	0	0	0	0	0
IPR014001	Helicase_ATP-bd	Helicase superfamily 1/2	0	0	0	0	0	4.98	0	0	11.14	0	0	0	0	0	0	0	0	0	0	5.57	0	0	0	0	0	0	0	0	0	0
IPR013083	Znf_RING/FYVE/PHD	Zinc finger	0	8.7	0	0	11.94	0	0	0	0	0	0	0	0	0	0	0	0	0	0	0	0	0	0	0	0	0	0	0	0	0
IPR001841	Znf_RING	Zinc finger	0	0	0	0	20.41	0	0	0	0	0	0	0	0	0	0	0	0	0	0	0	0	0	0	0	0	0	0	0	0	0
IPR002219	PE/DAG-bd	Protein kinase C-like	0	0	0	0	0	0	0	0	0	0	0	19.74	0	0	0	0	0	0	0	0	0	0	0	0	0	0	0	0	0	0
IPR000569	HECT	HECT	0	0	0	0	0	0	0	0	0	0	7.42	2.98	0	0	0	0	0	0	0	0	0	0	0	0	0	0	0	0	0	8.98
IPR001007	VWF_C	von Willebrand factor	0	0	0	0	0	0	0	0	0	0	0	0	0	0	0	0	0	0	19.23	0	0	0	0	0	0	0	0	0	0	0
IPR000999	RNase_III_dom	Ribonuclease III domain	0	0	0	0	0	0	0	0	0	0	0	0	0	0	0	0	0	0	0	0	0	0	0	0	0	0	0	0	18.65	0
IPR011333	BTB/POZ_fold	BTB/POZ fold	0	9.57	0	0	0	0	0	0	0	0	0	0	0	9.05	0	0	0	0	0	0	0	0	0	0	0	0	0	0	0	0
IPR000195	Rab-GTPase-TBC_dom	Rab-GTPase-TBC domain	0	0	0	0	0	0	0	0	0	0	0	4.03	0	0	0	0	0	6.95	0	0	0	0	0	0	0	0	0	0	7.61	0
IPR001452	SH3_domain	SH3 domain	0	0	0	0	0	0	0	0	0	0	0	0	0	0	0	0	0	0	0	0	0	0	0	0	0	0	0	18.34	0	0
IPR001752	Kinesin_motor_dom	Kinesin motor domain	0	0	0	4.46	0	0	0	0	0	0	0	0	5.95	0	0	0	0	0	0	0	0	0	0	0	0	0	0	0	0	7.82
IPR000436	Sushi_SCR_CCP_dom	Sushi/SCR/CCP domain	0	0	0	0	0	0	0	0	0	0	0	0	0	0	0	0	0	0	17.24	0	0	0	0	0	0	0	0	0	0	0
IPR001607	Znf_UBP	Zinc finger	0	0	0	0	0	0	0	0	0	0	0	0	0	0	0	0	0	0	0	0	0	0	17.24	0	0	0	0	0	0	0
IPR001715	CH-domain	Calponin homology domain	0	0	0	0	0	9.28	0	0	0	0	0	7.95	0	0	0	0	0	0	0	0	0	0	0	0	0	0	0	0	0	0
IPR011607	MGS-like_dom	Methylglyoxal synthase-like domain	0	0	0	0	0	0	0	0	0	0	0	0	0	0	0	0	17.17	0	0	0	0	0	0	0	0	0	0	0	0	0
IPR014027	UDP-Glc/GDP-Man_DH_C	UDP-glucose/GDP-mannose dehydrogenase	0	0	0	0	0	0	0	0	8.36	0	0	0	0	0	0	0	0	0	8.36	0	0	0	0	0	0	0	0	0	0	0
IPR014009	PIK_FAT	PIK-related kinase	0	0	0	0	0	0	0	0	0	0	0	0	16.64	0	0	0	0	0	0	0	0	0	0	0	0	0	0	0	0	0
IPR002999	Tudor	Tudor domain	16.53	0	0	0	0	0	0	0	0	0	0	0	0	0	0	0	0	0	0	0	0	0	0	0	0	0	0	0	0	0
IPR004827	bZIP	Basic-leucine zipper domain	0	0	0	0	0	0	0	0	0	0	0	0	0	0	0	0	0	0	0	16.04	0	0	0	0	0	0	0	0	0	0
IPR000418	Ets_dom	Ets domain	0	0	0	0	0	0	0	0	0	0	0	0	0	0	0	0	0	0	0	0	0	0	0	0	16.01	0	0	0	0	0
IPR002181	Fibrinogen_a/b/g_C_dom	Fibrinogen	0	0	0	0	0	0	0	0	0	0	0	0	0	0	0	0	0	0	0	0	0	0	0	11.76	3.92	0	0	0	0	0
IPR000403	PI3/4_kinase_cat_dom	Phosphatidylinositol 3-/4-kinase	0	0	0	0	0	0	0	0	0	0	0	0	12.4	3.27	0	0	0	0	0	0	0	0	0	0	0	0	0	0	0	0
IPR001660	SAM	Sterile alpha motif domain	0	0	0	0	0	0	0	0	0	0	0	0	0	0	0	0	0	0	0	0	0	0	0	0	0	0	0	0	15.5	0
IPR000089	Biotin_lipoyl	Biotin/lipoyl attachment	0	0	0	0	0	0	0	0	0	0	0	0	0	0	0	0	0	0	0	0	0	0	0	0	0	0	0	0	15.04	0
IPR002108	ADF-H	Actin-depolymerising factor homology domain	0	0	0	0	0	0	0	0	0	0	0	0	0	0	0	0	0	0	0	7.67	0	0	7.25	0	0	0	0	0	0	0
IPR006121	HeavyMe-assoc_HMA	Heavy metal-associated domain	0	0	0	0	0	0	0	0	0	0	0	0	0	0	0	0	0	0	0	0	0	0	0	0	14.71	0	0	0	0	0
IPR000961	AGC-kinase_C	AGC-kinase	0	0	0	0	0	0	0	0	0	0	0	0	0	14.6	0	0	0	0	0	0	0	0	0	0	0	0	0	0	0	0
IPR002121	HRDC_dom	HRDC domain	0	0	0	0	0	0	0	0	0	0	0	0	0	0	0	0	0	0	0	0	0	0	0	0	0	0	0	0	14.49	0
IPR001214	SET_dom	SET domain	0	0	0	0	0	0	0	0	0	0	0	0	14.4	0	0	0	0	0	0	0	0	0	0	0	0	0	0	0	0	0
IPR005818	Histone_H1/H5_H15	Linker histone H1/H5	0	0	0	0	0	0	0	0	0	0	0	0	0	0	0	0	0	0	0	0	0	0	0	0	0	0	0	0	14.29	0
IPR015351	LAG1_DNA-bd	LAG1	0	0	0	0	0	0	0	0	0	0	0	0	0	0	0	0	0	0	0	0	0	0	0	0	13.84	0	0	0	0	0
IPR001739	Methyl_CpG_DNA-bd	Methyl-CpG DNA binding	13.61	0	0	0	0	0	0	0	0	0	0	0	0	0	0	0	0	0	0	0	0	0	0	0	0	0	0	0	0	0
IPR009071	HMG_box_dom	High mobility group box domain	0	0	0	0	0	0	0	0	0	0	0	0	0	13.2	0	0	0	0	0	0	0	0	0	0	0	0	0	0	0	0
IPR011011	Znf_FYVE_PHD	Zinc finger	0	13.07	0	0	0	0	0	0	0	0	0	0	0	0	0	0	0	0	0	0	0	0	0	0	0	0	0	0	0	0
IPR000210	BTB/POZ-like	BTB/POZ-like	0	12.74	0	0	0	0	0	0	0	0	0	0	0	0	0	0	0	0	0	0	0	0	0	0	0	0	0	0	0	0
IPR006029	Neurotrans-gated_channel_TM	Neurotransmitter-gated ion-channel transmembrane domain	0	0	0	0	0	0	0	0	0	0	0	0	0	0	0	0	0	0	0	0	0	0	0	0	0	0	12.08	0	0	0
IPR000001	Kringle	Kringle	0	0	0	0	0	0	0	0	0	0	0	0	0	12.01	0	0	0	0	0	0	0	0	0	0	0	0	0	0	0	0
IPR001357	BRCT_dom	BRCT domain	0	0	0	0	0	0	0	0	0	0	0	0	0	0	0	0	0	0	0	0	0	0	11.52	0	0	0	0	0	0	0
IPR011989	ARM-like	Armadillo-like helical	0	0	0	0	2.68	0	0	0	0	0	0	0	2.91	0	0	0	0	0	0	0	0	3.55	0	0	0	0	0	0	2.32	0
IPR001791	Laminin_G	Laminin G domain	0	0	0	0	0	0	0	0	0	0	0	0	0	0	0	0	0	0	11.26	0	0	0	0	0	0	0	0	0	0	0
IPR000536	Nucl_hrmn_rcpt_lig-bd_core	Nuclear hormone receptor	0	0	0	0	0	0	0	0	0	0	0	5.51	0	5.57	0	0	0	0	0	0	0	0	0	0	0	0	0	0	0	0
IPR001132	SMAD_dom_Dwarfin-type	SMAD domain	0	0	0	0	0	0	0	0	0	0	0	0	0	0	0	0	0	0	0	0	0	5.54	0	0	5.54	0	0	0	0	0
IPR007110	Ig-like_dom	Immunoglobulin-like domain	0	0	0	0	0	0	0	0	0	0	0	0	0	0	0	0	0	0	10.53	0	0	0	0	0	0	0	0	0	0	0
IPR003644	Calx_beta	Na-Ca exchanger/integrin-beta4	0	0	0	0	0	0	0	0	0	0	0	10.1	0	0	0	0	0	0	0	0	0	0	0	0	0	0	0	0	0	0
IPR005479	CbamoylP_synth_lsu-like_ATP-bd	Carbamoyl-phosphate synthetase large subunit-like	0	0	0	0	0	10.05	0	0	0	0	0	0	0	0	0	0	0	0	0	0	0	0	0	0	0	0	0	0	0	0
IPR000007	Tubby_C	Tubby	0	0	0	0	9.82	0	0	0	0	0	0	0	0	0	0	0	0	0	0	0	0	0	0	0	0	0	0	0	0	0
IPR011993	PH_like_dom	Pleckstrin homology-like domain	0	0	0	0	0	0	0	0	0	9.67	0	0	0	0	0	0	0	0	0	0	0	0	0	0	0	0	0	0	0	0
IPR001711	PLipase_C_Pinositol-sp_Y	Phospholipase C	0	0	0	0	0	8.51	0	0	0	0	0	0	0	0	0	0	0	0	0	0	0	0	0	0	0	0	0	0	0	0
IPR003008	Tubulin_FtsZ_GTPase	Tubulin/FtsZ	0	0	0	0	4.29	0	0	0	0	0	0	0	0	0	0	0	0	0	0	0	0	0	0	0	4.06	0	0	0	0	0
IPR001683	Phox	Phox homologous domain	0	0	0	0	0	0	0	0	0	0	0	0	0	0	0	0	0	0	0	0	0	8.16	0	0	0	0	0	0	0	0
IPR009072	Histone-fold	Histone-fold	0	0	0	0	0	0	0	0	0	0	0	0	0	0	0	0	0	0	0	0	0	0	0	0	0	0	0	0	8.13	0
IPR008946	Nucl_hormone_rcpt_ligand-bd	Nuclear hormone receptor	0	0	0	0	0	0	0	0	0	0	0	3.75	0	4.1	0	0	0	0	0	0	0	0	0	0	0	0	0	0	0	0
IPR006641	YqgF/RNaseH-like_dom	YqgF/RNase H-like domain	0	0	0	0	0	0	0	0	0	0	0	0	0	0	7.78	0	0	0	0	0	0	0	0	0	0	0	0	0	0	0
IPR000772	Ricin_B_lectin	Ricin B lectin domain	0	0	0	0	0	0	0	0	0	0	0	0	0	7.69	0	0	0	0	0	0	0	0	0	0	0	0	0	0	0	0
IPR012336	Thioredoxin-like_fold	Thioredoxin-like fold	0	0	7.6	0	0	0	0	0	0	0	0	0	0	0	0	0	0	0	0	0	0	0	0	0	0	0	0	0	0	0
IPR013524	Runt_dom	Runt domain	0	0	0	0	0	0	0	0	0	0	0	7.58	0	0	0	0	0	0	0	0	0	0	0	0	0	0	0	0	0	0
IPR015425	FH2_Formin	Formin	0	0	0	0	0	0	0	0	0	0	0	0	7.37	0	0	0	0	0	0	0	0	0	0	0	0	0	0	0	0	0
IPR016093	MIR_motif	MIR motif	0	0	0	0	0	0	0	0	0	0	0	0	0	0	0	0	0	0	0	0	0	0	7.3	0	0	0	0	0	0	0
IPR006020	PTB/PI_dom	PTB/PI domain	0	0	0	0	0	0	0	0	0	0	0	0	0	7.28	0	0	0	0	0	0	0	0	0	0	0	0	0	0	0	0
IPR020422	Dual-sp_phosphatase_subgr_cat	Dual specificity phosphatase	0	0	0	0	0	0	0	0	0	0	0	0	0	0	0	0	0	0	0	0	0	0	7.12	0	0	0	0	0	0	0
IPR003593	AAA+_ATPase	AAA+ ATPase domain	0	0	0	0	0	0	0	0	0	0	0	0	0	0	6.94	0	0	0	0	0	0	0	0	0	0	0	0	0	0	0
IPR000209	Peptidase_S8/S53_dom	Peptidase S8/S53 domain	3.14	0	0	0	0	0	0	0	0	0	0	0	0	0	0	0	0	0	0	0	0	0	0	0	3.14	0	0	0	0	0
IPR027409	GroEL-like_apical_dom	GroEL-like apical domain	0	0	0	0	0	0	0	0	0	0	0	0	0	0	0	0	0	0	0	0	0	0	0	0	0	0	0	0	6.12	0
IPR001846	VWF_type-D	von Willebrand factor	0	0	0	0	0	0	0	0	0	0	0	0	0	0	0	0	0	0	0	0	0	0	5.8	0	0	0	0	0	0	0
IPR008979	Galactose-bd-like	Galactose-binding domain-like	5.76	0	0	0	0	0	0	0	0	0	0	0	0	0	0	0	0	0	0	0	0	0	0	0	0	0	0	0	0	0
IPR001394	Peptidase_C19_UCH	Peptidase C19	0	0	0	0	0	0	0	0	0	0	0	0	0	0	1.55	0	0	0	1.85	0	0	0	0	0	0	0	0	0	2.35	0
IPR001090	Ephrin_rcpt_lig-bd_dom	Ephrin receptor ligand binding domain	5.67	0	0	0	0	0	0	0	0	0	0	0	0	0	0	0	0	0	0	0	0	0	0	0	0	0	0	0	0	0
IPR001627	Semap_dom	Sema domain	0	2.23	0	0	0	0	0	3.34	0	0	0	0	0	0	0	0	0	0	0	0	0	0	0	0	0	0	0	0	0	0
IPR003594	HATPase_C	Histidine kinase-like ATPase	0	0	0	0	0	0	0	0	0	0	0	0	0	0	0	0	5.54	0	0	0	0	0	0	0	0	0	0	0	0	0
IPR006634	TLC-dom	TRAM/LAG1/CLN8 homology domain	0	0	0	0	0	0	0	0	0	0	0	0	0	0	0	0	0	0	0	0	0	0	0	0	0	0	0	0	5.05	0
IPR008250	ATPase_P-typ_transduc_dom_A	P-type ATPase	0	0	0	0	0	0	0	0	0	0	0	5.05	0	0	0	0	0	0	0	0	0	0	0	0	0	0	0	0	0	0
IPR024084	IsoPropMal-DH-like_dom	Isopropylmalate dehydrogenase-like domain	0	2.49	0	0	0	0	0	0	0	0	0	0	0	0	0	0	0	0	0	0	0	0	2.49	0	0	0	0	0	0	0
IPR023214	HAD-like_dom	HAD-like domain	0	0	0	0	0	0	0	0	0	0	0	0	0	0	0	0	0	0	0	0	0	0	4.83	0	0	0	0	0	0	0
IPR012340	NA-bd_OB-fold	Nucleic acid-binding	0	4.81	0	0	0	0	0	0	0	0	0	0	0	0	0	0	0	0	0	0	0	0	0	0	0	0	0	0	0	0
IPR000668	Peptidase_C1A_C	Peptidase C1A	0	0	0	0	0	0	0	0	0	0	0	0	0	0	0	0	0	0	4.64	0	0	0	0	0	0	0	0	0	0	0
IPR012301	Malic_N_dom	Malic enzyme	0	0	0	0	0	0	0	0	0	0	0	0	0	0	4.59	0	0	0	0	0	0	0	0	0	0	0	0	0	0	0
IPR000885	Fib_collagen_C	Fibrillar collagen	0	0	0	0	0	4.36	0	0	0	0	0	0	0	0	0	0	0	0	0	0	0	0	0	0	0	0	0	0	0	0
IPR003890	MIF4G-like_typ-3	MIF4G-like	0	0	0	0	0	0	0	0	0	0	0	0	0	0	0	0	0	0	0	4.35	0	0	0	0	0	0	0	0	0	0
IPR001936	RasGAP_dom	Ras GTPase-activating protein	0	0	0	0	0	0	0	0	0	0	0	0	0	0	0	0	0	0	0	0	0	0	4.31	0	0	0	0	0	0	0
IPR017946	PLC-like_Pdiesterase_TIM-brl	PLC-like phosphodiesterase	0	0	0	0	0	4.21	0	0	0	0	0	0	0	0	0	0	0	0	0	0	0	0	0	0	0	0	0	0	0	0
IPR001254	Peptidase_S1	Peptidase S1	0	0	0	0	0	0	0	0	0	0	0	0	0	0	4.17	0	0	0	0	0	0	0	0	0	0	0	0	0	0	0
IPR004148	BAR_dom	BAR domain	0	0	0	0	0	0	0	0	4.01	0	0	0	0	0	0	0	0	0	0	0	0	0	0	0	0	0	0	0	0	0
IPR008211	Laminin_N	Laminin	0	0	0	0	3.99	0	0	0	0	0	0	0	0	0	0	0	0	0	0	0	0	0	0	0	0	0	0	0	0	0
IPR017978	GPCR_3_C	GPCR	0	0	0	0	0	3.94	0	0	0	0	0	0	0	0	0	0	0	0	0	0	0	0	0	0	0	0	0	0	0	0
IPR017981	GPCR_2-like	GPCR	0	0	0	0	0	0	0	0	0	0	0	3.7	0	0	0	0	0	0	0	0	0	0	0	0	0	0	0	0	0	0
IPR013221	Mur_ligase_cen	Mur ligase	0	0	0	0	0	0	0	0	0	0	0	3.51	0	0	0	0	0	0	0	0	0	0	0	0	0	0	0	0	0	0
IPR002018	CarbesteraseB	Carboxylesterase	0	0	0	0	0	0	0	0	0	0	0	0	0	0	0	0	0	0	0	0	0	0	0	0	3.43	0	0	0	0	0
IPR001932	PP2C-like_dom	Protein phosphatase 2C (PP2C)-like domain	0	0	0	0	3.22	0	0	0	0	0	0	0	0	0	0	0	0	0	0	0	0	0	0	0	0	0	0	0	0	0
IPR002498	PInositol-4-P-5-kinase_core	Phosphatidylinositol-4-phosphate 5-kinase	0	0	0	0	0	0	0	0	0	0	0	0	0	0	0	0	0	0	0	0	0	3.01	0	0	0	0	0	0	0	0
IPR007696	DNA_mismatch_repair_MutS_core	DNA mismatch repair protein MutS	0	0	0	0	0	0	0	0	2.97	0	0	0	0	0	0	0	0	0	0	0	0	0	0	0	0	0	0	0	0	0
IPR003395	RecF/RecN/SMC_N	RecF/RecN/SMC	0	1.67	0	0	0	0	0	0	0	0	0	0	0	0	0	0	0	0	0	0	0	0	0	0	0	0	0	0	0	0

## Sheet: Table S4
Table S4: Genes corresponding to selected proteins in each cancer
Cancer	Gene	# of samples	# of SNVs leading to AAS	Frequency of AASs (per 100 AAs of longest amino acid sequence)
ALL	NOTCH1	4	3	0.117
ALL	PHF6	4	4	1.093
AML	PTPN11	6	6	1.012
AML	DNMT3A	6	6	0.658
Bladder	RXRA	9	3	0.649
Bladder	TP53	11	9	2.29
Bladder	NFE2L2	7	5	0.826
Bladder	ERCC2	10	9	1.184
Bladder	RARG	5	7	1.542
Bladder	CREBBP	7	6	0.246
Bladder	SF3B1	6	5	0.383
Bladder	ARID1A	4	4	0.175
Bladder	ATP12A	5	4	0.383
Bladder	SPTAN1	7	15	0.606
Bladder	EP300	11	12	0.497
Bladder	RYR2	9	9	0.181
Bladder	TTN	7	8	0.022
Bladder	SMARCA2	7	7	0.44
Bladder	RELN	5	6	0.173
Bladder	GRIN2A	5	6	0.41
Bladder	C11orf65	5	6	1.917
Bladder	RYR1	6	6	0.119
Bladder	COL5A1	5	6	0.326
Bladder	NF1	5	5	0.176
Bladder	CHD7	5	5	0.167
Bladder	TENM2	4	5	0.18
Bladder	BMPR2	5	5	0.482
Bladder	HSP90AA1	5	5	0.585
Bladder	CELSR3	5	5	0.151
Bladder	KMT2A	4	4	0.101
Bladder	RHOB	4	4	2.041
Bladder	SMARCC2	4	4	0.321
Bladder	ARHGAP35	4	4	0.267
Bladder	FBXW7	4	4	0.566
Bladder	MAGI2	4	4	0.275
Bladder	SOS2	4	4	0.3
Bladder	WHSC1	4	4	0.293
Bladder	EPHA5	4	4	0.386
Bladder	EPHA2	4	4	0.41
Bladder	TLK2	4	4	0.518
Bladder	SPTBN1	4	4	0.169
Bladder	ROCK2	4	4	0.288
Bladder	RHOA	4	4	2.073
Bladder	MYH10	4	4	0.199
Breast	TP53	71	44	11.196
Breast	PIK3CA	15	9	0.843
Breast	GATA3	6	4	0.901
Breast	CDH1	5	3	0.34
Breast	MAP2K4	12	10	2.439
Breast	CTCF	11	9	1.238
Breast	FOXA1	10	9	1.907
Breast	RYR2	12	14	0.282
Breast	RELN	12	12	0.347
Breast	EIF2B5	12	12	1.664
Breast	MAP3K1	10	11	0.728
Breast	PRKCQ	8	8	1.133
Breast	TTN	7	7	0.019
Breast	NF1	7	7	0.247
Breast	NCKAP1L	6	6	0.532
Breast	RB1	6	6	0.647
Breast	MADD	6	6	0.364
Breast	LRP2	6	6	0.129
Breast	TRPC5	6	6	0.617
Breast	SLIT2	6	6	0.389
Breast	PTEN	5	6	1.489
Breast	USH2A	6	6	0.115
Breast	RUNX1	5	5	1.042
Breast	ABCC8	5	5	0.316
Breast	BIRC6	5	5	0.103
Breast	NCKAP1	5	5	0.441
Breast	CLSTN2	5	5	0.524
Breast	ATRX	5	5	0.201
Breast	ITPR1	5	5	0.182
Breast	HCFC2	5	5	0.631
Breast	HECW1	5	5	0.311
Breast	RASAL2	5	5	0.391
Breast	SACS	5	5	0.109
Breast	CSMD1	5	5	0.14
Breast	ACTN2	5	5	0.559
Breast	FBXW7	5	5	0.707
Breast	ATP11A	5	5	0.42
Breast	EPHA5	5	5	0.482
Breast	ZFHX4	5	5	0.138
Cervix	MAPK1	3	1	0.278
Cervix	CHD8	3	4	0.155
Cervix	TNIK	3	3	0.221
Cervix	MYH9	3	3	0.153
Cervix	RYR2	3	3	0.06
CLL	MYD88	3	1	0.315
CLL	SF3B1	6	5	0.383
CLL	XPO1	3	2	0.187
CLL	EP300	3	3	0.124
CLL	NCOR1	3	3	0.123
Colorectum	SMAD4	106	65	11.775
Colorectum	FBXW7	78	41	5.799
Colorectum	RELN	48	47	1.358
Colorectum	HTR2A	18	8	1.699
Colorectum	MYH3	13	7	0.361
Colorectum	PTEN	95	85	21.092
Colorectum	PIK3CA	71	48	4.494
Colorectum	CTNNB1	62	47	6.018
Colorectum	PIK3R1	31	22	3.005
Colorectum	SYNE1	25	17	0.193
Colorectum	ARFGEF1	22	15	0.811
Colorectum	CNOT11	17	7	1.373
Colorectum	PRKCI	14	8	1.342
Colorectum	BMPR1A	12	6	1.128
Colorectum	RB1	49	35	3.772
Colorectum	PTCH1	49	41	2.833
Colorectum	RUNX1	29	19	3.958
Colorectum	CHRM2	20	14	3.004
Colorectum	CARD11	19	13	1.127
Colorectum	GRIA4	15	9	0.998
Colorectum	PPP2R1A	11	6	1.019
Colorectum	GUCY1A3	15	12	1.739
Colorectum	CASR	12	11	1.011
Colorectum	FIGNL1	13	9	1.335
Colorectum	MYO3B	12	8	0.593
Colorectum	APC	129	137	4.819
Colorectum	NF1	64	55	1.937
Colorectum	C11orf65	44	34	10.863
Colorectum	BRAF	34	23	3.003
Colorectum	PTPN11	29	17	2.867
Colorectum	CDK12	16	10	0.671
Colorectum	TRIM23	14	8	1.394
Colorectum	GABRG2	15	11	2.136
Colorectum	MSH6	15	10	0.735
Colorectum	GABRA6	15	10	2.208
Colorectum	MTOR	18	14	0.549
Colorectum	KCNA3	17	14	2.435
Colorectum	DISP1	15	12	0.787
Colorectum	TRPC5	15	11	1.131
Colorectum	KIF21A	14	10	0.597
Colorectum	TGFBR1	11	9	1.775
Colorectum	RAB3C	12	8	3.524
Colorectum	DST	11	7	0.09
Colorectum	RUNX1T1	14	12	1.951
Colorectum	CPS1	11	8	0.531
Colorectum	TP53	82	65	16.539
Colorectum	KIT	50	41	4.201
Colorectum	EGFR	63	66	5.455
Colorectum	EPHA3	43	33	3.357
Colorectum	RYR2	59	72	1.448
Colorectum	EP300	38	33	1.367
Colorectum	FGFR2	31	25	3.041
Colorectum	MET	30	24	1.705
Colorectum	STAG2	29	24	1.893
Colorectum	NF2	18	13	2.185
Colorectum	EIF2B5	45	46	6.38
Colorectum	ERBB4	38	35	2.676
Colorectum	FIP1L1	29	25	2.945
Colorectum	LAMC1	16	13	0.808
Colorectum	NTRK3	16	10	1.192
Colorectum	EFTUD2	13	8	0.823
Colorectum	ITPR1	28	32	1.167
Colorectum	EPHA7	22	20	2.004
Colorectum	EPHA4	21	17	1.724
Colorectum	KMT2D	18	15	0.271
Colorectum	HUWE1	18	14	0.32
Colorectum	TEK	16	14	1.246
Colorectum	PRKD1	17	13	1.413
Colorectum	ATP11C	16	12	1.06
Colorectum	DENND4A	14	10	0.525
Colorectum	TGFBR2	12	9	1.52
Colorectum	SEMA4D	11	7	0.812
Colorectum	GRIK2	18	17	1.872
Colorectum	TCF7L2	13	12	1.939
Colorectum	PLCB1	15	12	0.987
Colorectum	STK11	14	12	2.771
Colorectum	GRM1	14	11	0.921
Colorectum	POLE	14	11	0.479
Colorectum	USH2A	14	11	0.21
Colorectum	MACF1	13	11	0.145
Colorectum	ENC1	14	11	1.868
Colorectum	RPS6KA3	14	11	1.486
Colorectum	PLCG1	13	10	0.775
Colorectum	RET	11	9	0.808
Colorectum	EXT1	12	9	1.206
Colorectum	DCAF6	12	9	0.946
Colorectum	STON1-GTF2A1L	11	8	0.677
Colorectum	CSMD1	25	26	0.729
Colorectum	SLIT2	16	18	1.167
Colorectum	PTPRK	17	15	1.019
Colorectum	FBXL7	15	13	2.648
Colorectum	DLC1	15	13	0.851
Colorectum	LRRN3	14	12	1.695
Colorectum	GABRA1	11	12	2.632
Colorectum	SLIT1	12	10	0.652
Colorectum	FAT1	12	10	0.218
Colorectum	JAK2	22	17	1.502
Colorectum	CBL	21	17	1.876
Colorectum	ZNF521	27	26	1.983
Colorectum	CDH1	27	24	2.721
Colorectum	MARK1	12	8	1.006
Colorectum	CREBBP	40	41	1.679
Colorectum	EPHA5	24	22	2.122
Colorectum	EZH2	23	22	2.929
Colorectum	ACVR1B	15	13	2.381
Colorectum	SALL1	14	12	0.906
Colorectum	IGF1R	14	11	0.805
Colorectum	LATS1	12	9	0.796
Colorectum	MEF2C	11	9	1.863
Colorectum	SMAD2	12	9	1.927
Colorectum	AP3B2	12	9	0.817
Colorectum	TTN	38	40	0.111
Colorectum	SACS	29	39	0.852
Colorectum	ABCA1	21	24	1.061
Colorectum	CHD7	20	22	0.734
Colorectum	DNAH5	20	20	0.433
Colorectum	PRKCB	20	19	2.823
Colorectum	SMAD3	19	19	4.471
Colorectum	BCL2L14	17	18	5
Colorectum	GLI3	19	17	1.076
Colorectum	ARID1A	16	16	0.7
Colorectum	MAP2K4	16	15	3.659
Colorectum	CHD6	16	14	0.516
Colorectum	SMARCA5	13	14	1.331
Colorectum	GPR98	14	14	0.222
Colorectum	DOCK1	15	13	0.697
Colorectum	LRP2	14	13	0.279
Colorectum	COL6A3	15	13	0.409
Colorectum	KDR	13	13	0.959
Colorectum	TRPC7	14	12	1.392
Colorectum	KCNH7	14	12	1.003
Colorectum	PAXBP1	13	12	1.309
Colorectum	SIN3A	12	12	0.943
Colorectum	MMP16	14	12	1.977
Colorectum	KRAS	12	11	5.82
Colorectum	FGFR1	13	11	1.29
Colorectum	MEN1	12	11	1.789
Colorectum	HCN1	11	11	1.236
Colorectum	ROR1	13	11	1.174
Colorectum	SPTB	13	11	0.473
Colorectum	ADCY5	13	11	0.872
Colorectum	KCNH1	13	11	1.112
Colorectum	PRKCQ	13	11	1.558
Colorectum	SETD2	12	10	0.39
Colorectum	TNFAIP3	12	10	1.266
Colorectum	SLC8A1	12	10	1.028
Colorectum	DGKI	12	10	0.936
Colorectum	BICD2	11	10	1.17
Colorectum	ERBB2	12	10	0.797
Colorectum	TRPC6	12	10	1.074
Colorectum	HCK	11	9	1.711
Colorectum	ATM	24	26	0.851
Colorectum	ROBO1	22	24	1.454
Colorectum	RYR3	21	21	0.431
Colorectum	EPHB1	20	20	2.033
Colorectum	ZNF536	18	18	1.385
Colorectum	ZFHX4	15	18	0.498
Colorectum	LRRK2	17	18	0.712
Colorectum	ACACA	15	17	0.713
Colorectum	GRIN2A	18	17	1.161
Colorectum	SMC1A	17	17	1.379
Colorectum	FLNA	15	16	0.604
Colorectum	HTR1A	16	16	3.791
Colorectum	GRIK3	16	15	1.632
Colorectum	KMT2A	15	15	0.378
Colorectum	TNR	14	15	1.105
Colorectum	LRP1	14	14	0.308
Colorectum	NCKAP1L	14	14	1.242
Colorectum	ADCY2	14	14	1.283
Colorectum	F5	13	13	0.583
Colorectum	SULF1	11	13	1.493
Colorectum	FGFR3	13	13	1.609
Colorectum	GRIN2B	11	13	0.876
Colorectum	HECW1	14	13	0.809
Colorectum	PTCHD2	14	13	0.934
Colorectum	DYNC2H1	12	13	0.301
Colorectum	PRPF8	12	12	0.514
Colorectum	DOCK2	11	12	0.656
Colorectum	TNPO1	12	12	1.336
Colorectum	BCL11A	12	12	1.437
Colorectum	CHD4	13	12	0.619
Colorectum	FBN2	13	12	0.412
Colorectum	TRPC4	11	12	1.222
Colorectum	SLC16A3	12	12	2.581
Colorectum	CYFIP1	12	12	0.958
Colorectum	RASAL2	12	11	0.859
Colorectum	USP34	11	11	0.31
Colorectum	TRPC3	12	11	1.194
Colorectum	TNKS2	12	11	0.943
Colorectum	GABRA5	12	11	2.381
Colorectum	CDH2	12	11	1.214
Colorectum	DICER1	12	11	0.572
Colorectum	NFASC	12	11	0.817
Colorectum	SF3B3	12	11	0.904
Colorectum	ATP9A	11	11	1.051
Colorectum	NOTCH3	12	11	0.474
Colorectum	SLC6A11	11	11	1.741
Colorectum	PLK1	11	10	1.658
Colorectum	GANAB	11	10	1.035
Colorectum	RYR1	11	10	0.198
Colorectum	ZBTB16	11	10	1.486
Colorectum	INSR	11	10	0.724
Colorectum	BOC	11	10	0.897
Colorectum	IQGAP2	11	10	0.635
Colorectum	DYRK3	11	10	1.701
Colorectum	GLI2	11	10	0.631
Colorectum	HECW2	11	10	0.636
Colorectum	TLN1	11	10	0.394
Colorectum	CELSR3	11	10	0.301
Colorectum	MYH9	19	22	1.122
Colorectum	FBN1	18	21	0.731
Colorectum	CNOT1	18	19	0.8
Colorectum	NOTCH1	19	19	0.744
Colorectum	PLXNA2	18	18	0.95
Colorectum	ABL1	17	17	1.48
Colorectum	SPTBN1	17	17	0.719
Colorectum	CACNA1E	17	17	0.735
Colorectum	CTNNA1	15	15	1.656
Colorectum	TENM2	15	15	0.541
Colorectum	SCN2A	14	14	0.698
Colorectum	RAPGEF2	11	14	0.934
Colorectum	CACNA1H	14	14	0.595
Colorectum	SMARCA2	12	14	0.881
Colorectum	DNAH11	13	13	0.287
Colorectum	PXDN	11	13	0.879
Colorectum	FZD1	12	13	2.009
Colorectum	ZNF423	13	13	1.012
Colorectum	THBS2	12	13	1.109
Colorectum	KCNB1	12	13	1.515
Colorectum	ANK2	12	13	0.329
Colorectum	ABCA4	12	12	0.528
Colorectum	UBR2	11	12	0.684
Colorectum	CACNA1G	12	12	0.505
Colorectum	NCOR1	11	12	0.492
Colorectum	TRIP12	12	12	0.588
Colorectum	ACACB	12	12	0.488
Colorectum	EPHA8	12	12	1.194
Colorectum	ARFGEF2	11	12	0.672
Colorectum	GRIA2	12	12	1.359
Colorectum	ROBO2	11	12	0.834
Colorectum	PDS5A	11	12	0.898
Colorectum	KDM3B	12	12	0.681
Colorectum	KIF1B	12	12	0.658
Colorectum	PRDM10	12	12	1.034
Colorectum	PHIP	11	12	0.659
Colorectum	RIMS1	11	11	0.65
Colorectum	GRIK4	11	11	1.151
Colorectum	TAOK1	11	11	1.099
Colorectum	TBX18	11	11	1.812
Colorectum	VAV1	11	11	1.302
Colorectum	FURIN	11	11	1.385
Colorectum	BLM	11	11	0.776
Colorectum	RPS6KA2	11	11	1.451
Esophageal	TLL1	4	2	0.193
Esophageal	TP53	17	15	3.817
Esophageal	ERBB4	12	10	0.765
Esophageal	EPHA5	7	6	0.579
Esophageal	SACS	6	5	0.109
Esophageal	HECW1	6	5	0.311
Esophageal	PCDH15	4	3	0.153
Esophageal	SEMA5A	4	3	0.279
Esophageal	AR	4	3	0.326
Esophageal	MAGI2	4	3	0.206
Esophageal	ZNF521	6	8	0.61
Esophageal	COL5A1	7	7	0.381
Esophageal	LRP1	6	7	0.154
Esophageal	LRRK2	6	6	0.237
Esophageal	RELN	6	6	0.173
Esophageal	EPHA3	5	6	0.61
Esophageal	TTN	5	6	0.017
Esophageal	RYR1	5	5	0.099
Esophageal	EIF2B5	4	5	0.693
Esophageal	TBX18	5	5	0.824
Esophageal	PLCG2	4	4	0.316
Esophageal	NF1	4	4	0.141
Esophageal	GRID1	4	4	0.396
Esophageal	PLCB2	4	4	0.338
Esophageal	WNT3	4	4	1.127
Esophageal	GRIA1	4	4	0.437
Esophageal	GRM3	4	4	0.455
Esophageal	KAT6A	4	4	0.2
Esophageal	ZFHX3	4	4	0.108
Esophageal	HTR1A	4	4	0.948
Esophageal	TSHZ3	4	4	0.37
Esophageal	SIM1	4	4	0.522
Esophageal	GRM1	4	4	0.335
Esophageal	PIK3R1	4	4	0.546
Esophageal	RYR2	4	4	0.08
Esophageal	CACNA1E	4	4	0.173
Esophageal	FLT4	4	4	0.293
Esophageal	SYNE1	4	4	0.045
Glioblastoma	SMARCA2	7	4	0.252
Glioblastoma	TP53	8	7	1.781
Glioblastoma	PTEN	8	7	1.737
Glioma Low Grade	TP53	37	25	6.361
Glioma Low Grade	EGFR	6	4	0.331
Glioma Low Grade	PIK3CA	7	6	0.562
Glioma Low Grade	FIP1L1	4	3	0.353
Glioma Low Grade	SPTBN1	4	7	0.296
Glioma Low Grade	NOTCH1	4	6	0.235
Glioma Low Grade	NF1	4	5	0.176
Glioma Low Grade	ATRX	4	4	0.161
Glioma Low Grade	RYR2	4	4	0.08
Glioma Low Grade	EDAR	4	4	0.833
Head and Neck	TP53	53	35	8.906
Head and Neck	EP300	11	8	0.331
Head and Neck	NFE2L2	9	8	1.322
Head and Neck	ABCC8	7	6	0.379
Head and Neck	RAC1	6	6	2.844
Head and Neck	MYH9	6	5	0.255
Head and Neck	RELN	22	24	0.694
Head and Neck	RYR2	19	20	0.402
Head and Neck	TTN	16	17	0.047
Head and Neck	SYNE1	12	13	0.148
Head and Neck	GRIN2B	11	12	0.809
Head and Neck	COL11A1	9	11	0.605
Head and Neck	DNAH5	11	11	0.238
Head and Neck	FAT1	11	11	0.24
Head and Neck	MYH13	10	10	0.516
Head and Neck	LAMA2	10	10	0.32
Head and Neck	EGFR	10	10	0.826
Head and Neck	CREBBP	9	9	0.369
Head and Neck	KMT2D	9	9	0.163
Head and Neck	LRRK2	8	9	0.356
Head and Neck	SLIT2	7	8	0.519
Head and Neck	PLCB1	8	8	0.658
Head and Neck	PROX1	8	8	1.085
Head and Neck	PCLO	8	8	0.156
Head and Neck	GRM3	8	8	0.91
Head and Neck	GRIA2	7	7	0.793
Head and Neck	RYR3	7	7	0.144
Head and Neck	ATP8A2	7	7	0.589
Head and Neck	SPTBN1	7	7	0.296
Head and Neck	ZNF536	7	7	0.538
Head and Neck	KCNA4	7	7	1.072
Head and Neck	TP63	7	7	1.029
Head and Neck	ZNF423	7	7	0.545
Head and Neck	MYCBP2	7	7	0.15
Head and Neck	RUNX1T1	7	7	1.138
Head and Neck	FBXW7	6	6	0.849
Head and Neck	KEAP1	6	6	0.962
Head and Neck	HECW2	6	6	0.382
Head and Neck	SACS	6	6	0.131
Head and Neck	STK3	6	6	1.156
Head and Neck	ZNF521	6	6	0.458
Head and Neck	LRRC4C	6	6	0.938
Head and Neck	LRP2	6	6	0.129
Head and Neck	ARHGAP35	6	6	0.4
Head and Neck	RALGAPB	6	6	0.402
Head and Neck	FGD1	6	6	0.624
Head and Neck	NOTCH1	6	6	0.235
Head and Neck	EPHA5	6	6	0.579
Head and Neck	PIK3CG	6	6	0.544
Head and Neck	PIK3CA	6	6	0.562
Head and Neck	GPR98	6	6	0.095
Head and Neck	GABRB3	6	6	1.134
Head and Neck	UNC5C	6	6	0.644
Head and Neck	FBXL7	6	6	1.222
Head and Neck	NTRK3	6	6	0.715
Head and Neck	STAG2	6	6	0.473
Kidney Chromophobe	TP53	3	3	0.763
Kidney Chromophobe	PTEN	2	2	0.496
Kidney Clear Cell	MTOR	17	14	0.549
Kidney Clear Cell	SMC3	4	3	0.247
Kidney Clear Cell	PRPF8	7	7	0.3
Kidney Clear Cell	GRIN2B	7	7	0.472
Kidney Clear Cell	RYR2	6	6	0.121
Kidney Clear Cell	SETD2	6	6	0.234
Kidney Clear Cell	TP53	4	5	1.272
Kidney Clear Cell	MET	4	4	0.284
Kidney Clear Cell	GABRG2	4	4	0.777
Kidney Clear Cell	ERBB4	4	4	0.306
Kidney Clear Cell	SACS	4	4	0.087
Kidney Clear Cell	KIF13A	4	4	0.217
Kidney Clear Cell	GLB1	4	4	0.552
Kidney Clear Cell	NF1	4	4	0.141
Kidney Clear Cell	FAT1	4	4	0.087
Kidney Clear Cell	HSP90AA1	4	4	0.468
Kidney Clear Cell	RELN	4	4	0.116
Kidney Clear Cell	FHOD1	3	3	0.258
Kidney Clear Cell	CHD4	3	3	0.155
Kidney Clear Cell	MYO3A	3	3	0.186
Kidney Clear Cell	ACVR1B	3	3	0.549
Kidney Clear Cell	ABCA1	3	3	0.133
Kidney Clear Cell	POLR2B	3	3	0.256
Kidney Clear Cell	TTN	3	3	0.008
Kidney Clear Cell	CPS1	3	3	0.199
Kidney Clear Cell	MED12	3	3	0.138
Kidney Clear Cell	PRKAR1A	3	3	0.787
Kidney Clear Cell	CARD11	3	3	0.26
Kidney Clear Cell	DNMT1	3	3	0.184
Kidney Clear Cell	KDR	3	3	0.221
Kidney Clear Cell	USP15	3	3	0.306
Kidney Clear Cell	GLI3	3	3	0.19
Kidney Clear Cell	KEAP1	3	3	0.481
Kidney Clear Cell	FLT1	3	3	0.224
Kidney Clear Cell	EIF2B5	3	3	0.416
Kidney Clear Cell	RAN	3	3	1.282
Kidney Clear Cell	PBRM1	3	3	0.178
Kidney Clear Cell	WHSC1L1	3	3	0.209
Kidney Clear Cell	EPHB4	3	3	0.304
Kidney Clear Cell	DNAH9	3	3	0.067
Kidney Clear Cell	UBR2	3	3	0.171
Kidney Clear Cell	MYO6	3	3	0.233
Kidney Clear Cell	PDS5B	3	3	0.207
Kidney Clear Cell	GUCY2F	3	3	0.271
Kidney Clear Cell	FBN2	3	3	0.103
Kidney Clear Cell	CLN8	3	3	1.049
Kidney Clear Cell	SF3B1	3	3	0.23
Kidney Clear Cell	NPNT	3	3	0.493
Kidney Clear Cell	HSPA8	3	3	0.464
Kidney Clear Cell	DIS3	3	3	0.313
Kidney Clear Cell	PAK4	3	3	0.508
Kidney Clear Cell	TPR	3	3	0.127
Kidney Clear Cell	FRYL	3	3	0.1
Kidney Clear Cell	CLTC	3	3	0.179
Kidney Clear Cell	ATP1A1	3	3	0.293
Kidney Clear Cell	PTRH2	3	3	1.667
Kidney Clear Cell	KAT6A	3	3	0.15
Kidney Clear Cell	GRK6	3	3	0.509
Kidney Clear Cell	ARFGEF2	3	3	0.168
Kidney Clear Cell	SUPT5H	3	3	0.276
Kidney Papillary	MET	3	3	0.213
Kidney Papillary	NFE2L2	3	3	0.496
Kidney Papillary	ZNF423	3	3	0.234
Liver	TP53	4	4	1.018
Lung Adeno	TP53	71	46	11.705
Lung Adeno	BRAF	20	13	1.697
Lung Adeno	EPHA5	42	45	4.339
Lung Adeno	NLRP3	17	15	1.448
Lung Adeno	KEAP1	44	40	6.41
Lung Adeno	RYR2	97	128	2.574
Lung Adeno	ZNF521	33	49	3.738
Lung Adeno	ZNF536	35	37	2.846
Lung Adeno	RUNX1T1	20	19	3.089
Lung Adeno	APC	16	15	0.528
Lung Adeno	KCNK2	14	12	2.817
Lung Adeno	TNR	29	31	2.283
Lung Adeno	SALL1	26	30	2.266
Lung Adeno	NF1	24	25	0.881
Lung Adeno	SLC8A1	25	25	2.569
Lung Adeno	CHRM2	24	25	5.365
Lung Adeno	HCN1	25	25	2.809
Lung Adeno	CACNA1E	22	22	0.951
Lung Adeno	EGFR	21	22	1.818
Lung Adeno	ANK2	21	21	0.531
Lung Adeno	STAG2	19	19	1.498
Lung Adeno	PCDH15	20	19	0.971
Lung Adeno	NR4A2	18	17	2.791
Lung Adeno	KDR	17	16	1.18
Lung Adeno	ADCY2	17	16	1.467
Lung Adeno	CPS1	16	16	1.062
Lung Adeno	HTR1A	14	15	3.555
Lung Adeno	CACNA2D1	15	14	1.269
Lung Adeno	DOCK2	13	13	0.71
Lung Adeno	STK11	13	13	3.002
Lung Adeno	CACNG3	13	12	3.81
Lung Adeno	ATP2B2	13	12	0.965
Lung Adeno	THBS2	11	11	0.939
Lung Adeno	GABRA6	12	11	2.428
Lung Adeno	NOS1	12	11	0.749
Lung Adeno	MAGI2	11	11	0.756
Lung Adeno	DENND2A	11	10	0.991
Lung Adeno	ADCY5	11	10	0.793
Lung Adeno	HDAC9	11	10	0.935
Lung Adeno	SLC5A7	11	10	1.724
Lung Adeno	KCNB1	11	10	1.166
Lung Adeno	RELN	52	58	1.676
Lung Adeno	TTN	36	50	0.139
Lung Adeno	EPHA3	35	40	4.069
Lung Adeno	COL11A1	33	35	1.925
Lung Adeno	EIF2B5	33	35	4.854
Lung Adeno	RYR3	32	34	0.698
Lung Adeno	SLIT2	28	33	2.14
Lung Adeno	USH2A	29	30	0.574
Lung Adeno	CSMD1	28	30	0.842
Lung Adeno	ZFHX4	29	29	0.802
Lung Adeno	ACTN2	20	25	2.796
Lung Adeno	ERBB4	23	25	1.911
Lung Adeno	COL3A1	23	24	1.637
Lung Adeno	EPHB1	21	24	2.439
Lung Adeno	GRIN2B	23	24	1.617
Lung Adeno	TSHZ2	22	23	2.224
Lung Adeno	ZNF423	21	23	1.791
Lung Adeno	GRM1	22	23	1.926
Lung Adeno	MTOR	19	22	0.863
Lung Adeno	LRP2	21	22	0.473
Lung Adeno	TENM2	21	22	0.793
Lung Adeno	MMP16	20	22	3.624
Lung Adeno	FBN2	20	21	0.721
Lung Adeno	SACS	20	21	0.459
Lung Adeno	KCNH5	18	21	2.126
Lung Adeno	COL4A1	19	20	1.198
Lung Adeno	TLR4	20	20	2.384
Lung Adeno	TRPC5	20	20	2.055
Lung Adeno	GABRG2	20	20	3.883
Lung Adeno	EPHA7	19	20	2.004
Lung Adeno	PLCB1	20	20	1.645
Lung Adeno	PTPRD	19	19	0.994
Lung Adeno	ABCC8	18	19	1.201
Lung Adeno	HGF	15	19	2.61
Lung Adeno	NTRK3	18	18	2.145
Lung Adeno	TBX15	18	18	2.99
Lung Adeno	NLGN1	17	18	2.086
Lung Adeno	COL5A1	18	18	0.979
Lung Adeno	SLC17A6	14	17	2.921
Lung Adeno	NTRK1	16	17	2.136
Lung Adeno	LRP1	16	17	0.374
Lung Adeno	GABRB3	16	16	3.025
Lung Adeno	KCNJ3	16	16	3.194
Lung Adeno	KCNA4	15	16	2.45
Lung Adeno	GRIK3	16	16	1.741
Lung Adeno	GRM8	15	16	1.762
Lung Adeno	PTCHD2	16	16	1.149
Lung Adeno	FLNA	14	16	0.604
Lung Adeno	MEGF10	16	16	1.404
Lung Adeno	PAK7	13	15	2.086
Lung Adeno	MET	15	15	1.065
Lung Adeno	FBXL7	15	15	3.055
Lung Adeno	SMARCA2	15	15	0.943
Lung Adeno	GALNT13	15	15	2.674
Lung Adeno	PDE1C	15	15	1.951
Lung Adeno	HECW1	15	15	0.934
Lung Adeno	CHD7	15	15	0.501
Lung Adeno	CREBBP	13	14	0.573
Lung Adeno	ITGA4	14	14	1.357
Lung Adeno	FAT1	12	14	0.305
Lung Adeno	PDE10A	12	14	1.774
Lung Adeno	STK3	14	14	2.697
Lung Adeno	NCKAP1L	13	14	1.242
Lung Adeno	GLI3	14	14	0.886
Lung Adeno	GABRA2	13	14	2.74
Lung Adeno	ZNF711	14	14	1.735
Lung Adeno	TRPC7	12	14	1.624
Lung Adeno	EPHB6	14	14	1.371
Lung Adeno	LAMA2	14	14	0.448
Lung Adeno	GRIA4	14	14	1.552
Lung Adeno	INHBA	14	14	3.286
Lung Adeno	ZFPM2	14	14	1.216
Lung Adeno	WBSCR17	14	14	2.341
Lung Adeno	PLXNA2	11	14	0.739
Lung Adeno	MYT1L	13	13	1.096
Lung Adeno	ADAMTS2	13	13	1.073
Lung Adeno	MTR	13	13	1.028
Lung Adeno	DGKB	13	13	1.617
Lung Adeno	PCK1	13	13	2.09
Lung Adeno	COL5A2	13	13	0.867
Lung Adeno	GRIA2	13	13	1.472
Lung Adeno	MMP2	12	13	1.97
Lung Adeno	GRIK4	12	13	1.36
Lung Adeno	FZD10	13	13	2.238
Lung Adeno	LAMB1	13	13	0.718
Lung Adeno	UNC5C	13	13	1.396
Lung Adeno	JAK2	13	13	1.148
Lung Adeno	TSHZ3	12	13	1.203
Lung Adeno	ABCA1	11	13	0.575
Lung Adeno	ST6GAL2	13	13	2.457
Lung Adeno	C9	11	13	2.326
Lung Adeno	CACNA1C	13	13	0.589
Lung Adeno	LRRK2	13	13	0.514
Lung Adeno	DST	13	13	0.168
Lung Adeno	KCNQ2	12	13	1.477
Lung Adeno	SEMA5A	11	12	1.117
Lung Adeno	TIAM1	11	12	0.754
Lung Adeno	EIF2AK3	12	12	1.075
Lung Adeno	MED12	11	12	0.55
Lung Adeno	GRIN2A	12	12	0.82
Lung Adeno	KIF1B	12	12	0.658
Lung Adeno	SLC8A3	11	12	1.294
Lung Adeno	KCNJ12	12	12	2.771
Lung Adeno	PIKFYVE	12	12	0.572
Lung Adeno	PTK2B	11	12	1.189
Lung Adeno	PCLO	12	12	0.233
Lung Adeno	SPTAN1	11	12	0.484
Lung Adeno	UNC5B	12	12	1.27
Lung Adeno	ROBO1	12	12	0.727
Lung Adeno	CDH2	11	12	1.325
Lung Adeno	OGT	12	12	1.147
Lung Adeno	PLA2G4A	11	12	1.602
Lung Adeno	PLCB4	12	12	1.005
Lung Adeno	ABCB11	12	12	0.908
Lung Adeno	RAG1	12	12	1.151
Lung Adeno	EPHB2	11	12	1.137
Lung Adeno	BAI3	11	11	0.723
Lung Adeno	MAP1B	11	11	0.446
Lung Adeno	UTRN	11	11	0.32
Lung Adeno	RXRG	11	11	2.376
Lung Adeno	PRKCB	11	11	1.634
Lung Adeno	GRIK2	11	11	1.211
Lung Adeno	ROR2	11	11	1.166
Lung Adeno	GRIA3	11	11	1.23
Lung Adeno	PROX1	11	11	1.493
Lung Adeno	FIP1L1	11	11	1.296
Lung Adeno	UBR2	11	11	0.627
Lung Adeno	CTNND2	11	11	0.898
Lung Adeno	RAPGEF2	11	11	0.734
Lung Adeno	LRRC4C	11	11	1.719
Lung Adeno	ACTC1	11	11	2.918
Lung Adeno	DNAH11	11	11	0.243
Lung Adeno	C11orf65	11	11	3.514
Lung Adeno	HERC2	11	11	0.228
Lung Adeno	GUCY1A2	11	11	1.442
Lung Small Cell	TP53	20	20	5.089
Lung Small Cell	USH2A	7	7	0.134
Lung Small Cell	ZNF521	7	7	0.534
Lung Small Cell	GRIN2B	6	6	0.404
Lung Small Cell	COL11A1	6	6	0.33
Lung Small Cell	COL4A1	5	6	0.359
Lung Small Cell	HCN1	5	5	0.562
Lung Small Cell	RYR2	5	5	0.101
Lung Small Cell	FLNA	5	5	0.189
Lung Small Cell	FOLH1	4	4	0.533
Lung Small Cell	ERBB4	4	4	0.306
Lung Small Cell	ADAM12	4	4	0.44
Lung Small Cell	IGF1R	4	4	0.293
Lung Small Cell	GRM8	4	4	0.441
Lung Small Cell	MTOR	4	4	0.157
Lung Small Cell	TNR	4	4	0.295
Lung Small Cell	NOS1	4	4	0.272
Lung Small Cell	HECW2	4	4	0.254
Lung Small Cell	EIF2B5	4	4	0.555
Lung Small Cell	EP300	4	4	0.166
Lung Small Cell	ETFDH	4	4	0.648
Lung Squamous	TP53	38	24	6.107
Lung Squamous	NFE2L2	15	11	1.818
Lung Squamous	HCN1	14	12	1.348
Lung Squamous	KEAP1	10	8	1.282
Lung Squamous	GALNT13	9	9	1.604
Lung Squamous	EP300	6	6	0.249
Lung Squamous	CAD	6	5	0.225
Lung Squamous	RUNX1T1	6	5	0.813
Lung Squamous	RYR2	27	33	0.664
Lung Squamous	TTN	17	22	0.061
Lung Squamous	RELN	16	21	0.607
Lung Squamous	ZFHX4	14	14	0.387
Lung Squamous	COL11A1	14	14	0.77
Lung Squamous	CREBBP	12	13	0.532
Lung Squamous	CSMD1	11	12	0.337
Lung Squamous	ZNF536	12	12	0.923
Lung Squamous	ZNF521	9	11	0.839
Lung Squamous	EPHA5	10	10	0.964
Lung Squamous	EIF2B5	8	10	1.387
Lung Squamous	SYNE1	8	9	0.102
Lung Squamous	CASR	8	9	0.827
Lung Squamous	CADPS2	9	9	0.694
Lung Squamous	GRIN2B	8	9	0.606
Lung Squamous	RYR3	9	9	0.185
Lung Squamous	LRRK2	9	9	0.356
Lung Squamous	LARGE	9	9	1.19
Lung Squamous	PRPF8	8	9	0.385
Lung Squamous	SCN1A	9	9	0.448
Lung Squamous	MMP16	8	8	1.318
Lung Squamous	PRKD1	7	8	0.87
Lung Squamous	MYH9	8	8	0.408
Lung Squamous	GRIN2A	8	8	0.546
Lung Squamous	TNR	8	8	0.589
Lung Squamous	NF1	8	8	0.282
Lung Squamous	TSHZ3	8	8	0.74
Lung Squamous	WHSC1L1	6	7	0.487
Lung Squamous	LRRC4C	7	7	1.094
Lung Squamous	PIKFYVE	7	7	0.334
Lung Squamous	BAI1	7	7	0.442
Lung Squamous	RGS7	7	7	1.414
Lung Squamous	FLNA	7	7	0.264
Lung Squamous	PIK3CA	7	7	0.655
Lung Squamous	COL3A1	7	7	0.477
Lung Squamous	KMT2D	6	7	0.126
Lung Squamous	STAG2	6	7	0.552
Lung Squamous	ATP10A	6	7	0.467
Lung Squamous	NLGN1	7	7	0.811
Lung Squamous	ZNF423	6	7	0.545
Lung Squamous	DNAH5	6	6	0.13
Lung Squamous	BCL2L14	6	6	1.667
Lung Squamous	SLC8A1	6	6	0.617
Lung Squamous	COL5A2	6	6	0.4
Lung Squamous	KCNA4	6	6	0.919
Lung Squamous	USH2A	6	6	0.115
Lung Squamous	CACNA1C	6	6	0.272
Lung Squamous	COL4A1	6	6	0.359
Lung Squamous	TPR	6	6	0.254
Lung Squamous	ACTN2	6	6	0.671
Lung Squamous	GRM3	6	6	0.683
Lung Squamous	DNAH11	6	6	0.133
Lung Squamous	PXDN	6	6	0.406
Lung Squamous	GRM8	6	6	0.661
Lung Squamous	PAPPA2	6	6	0.335
Lymphoma B-cell	MYC	6	6	1.322
Lymphoma B-cell	CREBBP	5	4	0.164
Lymphoma B-cell	TP53	5	5	1.272
Medulloblastoma	DDX3X	9	9	1.36
Melanoma	A1CF	15	5	0.842
Melanoma	DSCAM	31	22	1.093
Melanoma	KCNQ5	19	12	1.262
Melanoma	ZFPM2	20	19	1.651
Melanoma	TTN	78	86	0.239
Melanoma	PLCB4	38	31	2.596
Melanoma	TP63	23	20	2.941
Melanoma	GABRG1	15	11	2.366
Melanoma	RNF152	13	8	3.941
Melanoma	GRM8	25	23	2.533
Melanoma	NDST4	15	11	1.261
Melanoma	DNAH5	59	52	1.125
Melanoma	SLIT2	48	44	2.853
Melanoma	GRIN2A	27	24	1.639
Melanoma	TRPC5	26	22	2.261
Melanoma	GLRB	22	16	3.219
Melanoma	GABRA3	18	12	2.439
Melanoma	KCNH5	17	10	1.012
Melanoma	SIPA1L1	22	18	0.998
Melanoma	WBSCR17	20	16	2.676
Melanoma	EPHA4	15	12	1.217
Melanoma	RGS7	18	12	2.424
Melanoma	ST6GAL2	16	11	2.079
Melanoma	PTPRD	22	19	0.994
Melanoma	ZNF711	18	16	1.983
Melanoma	ACTC1	16	13	3.448
Melanoma	PAH	13	10	2.212
Melanoma	PPP6C	14	10	2.924
Melanoma	KCNB2	19	17	1.866
Melanoma	CSMD1	58	69	1.935
Melanoma	PAK7	31	25	3.477
Melanoma	MYOCD	23	18	1.826
Melanoma	SALL1	32	34	2.568
Melanoma	CACNA1E	30	27	1.167
Melanoma	HDAC9	19	15	1.403
Melanoma	GALNT13	19	14	2.496
Melanoma	PCSK1	17	11	1.461
Melanoma	BMP5	16	11	2.423
Melanoma	GPR98	41	46	0.729
Melanoma	SCN5A	35	37	1.835
Melanoma	COL4A4	36	37	2.189
Melanoma	PLCB1	28	29	2.385
Melanoma	LRRC4C	18	16	2.5
Melanoma	PCSK5	19	16	0.86
Melanoma	RUNX1T1	17	14	2.276
Melanoma	RELN	50	58	1.676
Melanoma	PCLO	35	37	0.72
Melanoma	DNAH7	30	31	0.77
Melanoma	PRKAA2	19	17	3.08
Melanoma	SCN1A	18	17	0.846
Melanoma	KCNB1	18	17	1.981
Melanoma	DAB1	17	16	2.721
Melanoma	MYT1L	16	14	1.18
Melanoma	PRKCB	14	14	2.08
Melanoma	NR5A2	15	12	2.218
Melanoma	SCN9A	14	12	0.603
Melanoma	DSG1	13	11	1.049
Melanoma	NTRK3	13	10	1.192
Melanoma	DSG4	13	10	0.944
Melanoma	ZNF536	23	24	1.846
Melanoma	USH2A	22	21	0.402
Melanoma	GABRA6	15	15	3.311
Melanoma	TEK	16	14	1.246
Melanoma	CACNA1C	15	13	0.589
Melanoma	ACSL6	13	13	1.801
Melanoma	RFX6	15	13	1.401
Melanoma	PDE1A	13	12	2.174
Melanoma	PROX1	13	11	1.493
Melanoma	DPYD	13	11	1.073
Melanoma	PDE7B	13	11	2.444
Melanoma	GRIN2B	35	32	2.156
Melanoma	ANK3	33	34	0.777
Melanoma	GRM3	26	21	2.389
Melanoma	MYO5B	17	12	0.649
Melanoma	COL3A1	28	27	1.842
Melanoma	COL4A3	24	22	1.317
Melanoma	HCN1	16	14	1.573
Melanoma	COL5A1	29	27	1.469
Melanoma	SLC8A3	23	23	2.481
Melanoma	DNAH3	23	22	0.534
Melanoma	PTPRK	23	21	1.427
Melanoma	GRIA2	22	20	2.265
Melanoma	EPHB2	20	18	1.706
Melanoma	ADAMTS20	18	18	0.942
Melanoma	MYO3A	21	18	1.114
Melanoma	GRID2	17	14	1.39
Melanoma	ELAVL2	16	13	3.359
Melanoma	MECOM	15	13	1.057
Melanoma	DSP	15	12	0.418
Melanoma	GRIA3	13	12	1.342
Melanoma	COL11A1	35	35	1.925
Melanoma	DNAH8	24	23	0.49
Melanoma	TSHZ2	21	23	2.224
Melanoma	EPHA3	25	23	2.34
Melanoma	COL4A5	20	20	1.183
Melanoma	EYA1	19	20	3.378
Melanoma	TNR	20	19	1.399
Melanoma	TBX15	19	18	2.99
Melanoma	XDH	17	17	1.275
Melanoma	CACNG3	17	16	5.079
Melanoma	CHRM2	18	16	3.433
Melanoma	PREX2	18	16	0.996
Melanoma	STAG2	17	16	1.262
Melanoma	COL11A2	17	15	0.864
Melanoma	PRKCQ	15	15	2.125
Melanoma	HNF4G	15	13	2.921
Melanoma	MAGI1	14	13	0.889
Melanoma	DYSF	15	13	0.613
Melanoma	TP53	14	12	3.053
Melanoma	MYO3B	13	12	0.889
Melanoma	SULF1	13	11	1.263
Melanoma	RYR2	51	56	1.126
Melanoma	ERBB4	33	33	2.523
Melanoma	ZFHX4	24	28	0.774
Melanoma	THBS1	20	23	1.966
Melanoma	MAGI2	20	21	1.443
Melanoma	FLNB	21	20	0.76
Melanoma	CASR	21	20	1.838
Melanoma	SLC8A1	17	19	1.953
Melanoma	TRPC7	18	18	2.088
Melanoma	GRIK3	18	18	1.959
Melanoma	ANGPT1	17	18	3.614
Melanoma	EPHB1	18	17	1.728
Melanoma	ANK2	18	17	0.43
Melanoma	GRIA1	16	17	1.856
Melanoma	MYH8	18	17	0.878
Melanoma	UNC5C	18	17	1.826
Melanoma	GUCY1A3	18	17	2.464
Melanoma	PDE1C	16	17	2.211
Melanoma	PRPF8	17	16	0.685
Melanoma	DNAH9	15	16	0.357
Melanoma	FIP1L1	17	16	1.885
Melanoma	ZNF423	17	16	1.246
Melanoma	HECW1	16	16	0.996
Melanoma	MYH13	15	16	0.826
Melanoma	LRP1	15	16	0.352
Melanoma	KCND3	15	15	2.29
Melanoma	TENM1	16	15	0.549
Melanoma	SLC12A5	16	15	1.317
Melanoma	PHKA1	16	15	1.21
Melanoma	MGAT4C	15	15	2.959
Melanoma	PLCH1	14	15	0.886
Melanoma	NOS3	15	14	1.164
Melanoma	CACNA1A	15	14	0.559
Melanoma	KCNJ6	14	14	3.31
Melanoma	CDH13	13	14	1.842
Melanoma	CFTR	14	14	0.946
Melanoma	PTCHD2	14	13	0.934
Melanoma	ROBO2	14	13	0.903
Melanoma	ESRP1	14	13	1.909
Melanoma	ADAM22	13	13	1.435
Melanoma	ADCY8	14	13	1.039
Melanoma	SPTA1	13	12	0.496
Melanoma	NFASC	13	12	0.891
Melanoma	DGKI	13	12	1.124
Melanoma	KDR	13	12	0.885
Melanoma	ITGB4	13	12	0.659
Melanoma	MYCBP2	13	12	0.257
Melanoma	OPRK1	13	12	3.158
Melanoma	EIF2B5	27	28	3.883
Melanoma	COL4A1	22	27	1.618
Melanoma	RYR1	25	26	0.516
Melanoma	EPHA7	23	26	2.605
Melanoma	SACS	22	24	0.524
Melanoma	COL5A2	21	24	1.601
Melanoma	NOS1	18	21	1.431
Melanoma	LAMA2	21	21	0.673
Melanoma	RYR3	20	20	0.411
Melanoma	NF1	18	19	0.669
Melanoma	BAI3	17	19	1.248
Melanoma	TENM2	17	19	0.685
Melanoma	ABCB11	18	18	1.363
Melanoma	ST18	17	18	1.719
Melanoma	ITPR1	16	17	0.62
Melanoma	ABCC8	16	17	1.075
Melanoma	ABCA4	17	17	0.748
Melanoma	COL4A2	16	17	0.993
Melanoma	FGFR2	16	17	2.068
Melanoma	LRP5	15	17	1.053
Melanoma	COL8A1	15	16	2.151
Melanoma	BCL11A	15	16	1.916
Melanoma	ADAMTS9	15	16	0.827
Melanoma	STAB2	14	16	0.627
Melanoma	GRXCR1	15	16	5.517
Melanoma	TLN2	15	16	0.629
Melanoma	SYNE1	14	15	0.171
Melanoma	GYS2	15	15	2.134
Melanoma	CNTN4	15	15	1.462
Melanoma	GABRG2	15	15	2.913
Melanoma	COL9A1	15	15	1.629
Melanoma	COL5A3	13	15	0.86
Melanoma	SLC17A6	14	14	2.405
Melanoma	PIK3CG	13	14	1.27
Melanoma	DCC	14	14	0.968
Melanoma	KCNA1	13	14	2.828
Melanoma	SRGAP3	13	14	1.274
Melanoma	FUT9	14	14	3.9
Melanoma	CREBBP	13	14	0.573
Melanoma	TBC1D9	13	13	1.027
Melanoma	EP300	13	13	0.539
Melanoma	AMPD1	13	13	1.667
Melanoma	GLI3	13	13	0.823
Melanoma	LRP2	13	13	0.279
Melanoma	COL1A2	13	13	0.952
Myeloma	BRAF	3	2	0.261
Myeloma	RYR2	3	3	0.06
Myeloma	TENM1	3	3	0.11
Myeloma	TP53	3	3	0.763
Neuroblastoma	ALK	17	5	0.309
Ovary	TP53	81	46	11.705
Ovary	PPP2R1A	5	3	0.509
Ovary	GRIN2B	5	4	0.27
Ovary	ACTN2	4	3	0.336
Ovary	RYR2	9	9	0.181
Ovary	CREBBP	6	6	0.246
Ovary	NF1	5	5	0.176
Ovary	EPHA3	5	5	0.509
Ovary	APC	5	5	0.176
Ovary	TTN	5	5	0.014
Ovary	LATS1	5	5	0.442
Ovary	LRRK2	5	5	0.198
Ovary	KCNA3	4	4	0.696
Ovary	TFAP2D	4	4	0.885
Ovary	HTR1A	4	4	0.948
Ovary	SMC1A	4	4	0.324
Ovary	KDR	4	4	0.295
Ovary	STAG2	4	4	0.315
Ovary	EIF2B5	4	4	0.555
Ovary	EGFR	4	4	0.331
Ovary	SPTB	4	4	0.172
Ovary	GLI2	4	4	0.252
Ovary	MYT1L	4	4	0.337
Ovary	STON1-GTF2A1L	4	4	0.338
Ovary	TENM2	4	4	0.144
Ovary	INSR	4	4	0.289
Ovary	GABRA6	4	4	0.883
Ovary	ATP9A	4	4	0.382
Ovary	TG	4	4	0.145
Pancreas	TP53	7	6	1.527
Pancreas	SMAD4	4	4	0.725
Pancreas	RYR2	3	3	0.06
Pancreas	NLGN3	3	3	0.354
Pancreas	GLI3	3	3	0.19
Pancreas	SCN5A	3	3	0.149
Pilocytic Astrocytoma	FGFR1	4	3	0.352
Prostate	CHRNA4	4	1	0.159
Prostate	AR	5	3	0.326
Prostate	CNOT3	4	2	0.266
Prostate	TP53	10	8	2.036
Prostate	FOXA1	7	5	1.059
Prostate	LPAR1	4	2	0.548
Prostate	PIK3C2A	3	1	0.059
Prostate	ULK3	3	1	0.207
Prostate	KCTD1	3	1	0.116
Prostate	TBC1D9	4	3	0.237
Prostate	UQCRC1	3	2	0.417
Prostate	GUCY1A2	3	2	0.262
Prostate	SRGAP1	3	2	0.184
Prostate	ACADS	3	2	0.485
Prostate	TBX18	3	2	0.329
Prostate	C11orf65	7	7	2.236
Prostate	EIF2B5	4	4	0.555
Prostate	DNAH8	4	4	0.085
Prostate	ZFPM2	3	3	0.261
Prostate	ADAMTS8	3	3	0.337
Prostate	PTEN	3	3	0.744
Prostate	LRP1	3	3	0.066
Prostate	KCNB1	3	3	0.35
Prostate	BRD1	3	3	0.252
Prostate	DHTKD1	3	3	0.326
Prostate	SMAD4	3	3	0.543
Prostate	NRP2	3	3	0.322
Prostate	PIK3C2B	3	3	0.184
Prostate	KMT2D	3	3	0.054
Prostate	MYH9	3	3	0.153
Prostate	STAT3	3	3	0.39
Prostate	ASPHD2	3	3	0.813
Prostate	ANK2	3	3	0.076
Prostate	NLRP3	3	3	0.29
Prostate	PDS5B	3	3	0.207
Prostate	ROR2	3	3	0.318
Prostate	ERCC2	3	3	0.395
Prostate	PTCHD2	3	3	0.216
Stomach	FBXW7	7	4	0.566
Stomach	ERBB4	10	8	0.612
Stomach	INPPL1	6	5	0.397
Stomach	RHOA	7	5	2.591
Stomach	TP53	21	20	5.089
Stomach	SACS	13	13	0.284
Stomach	APC	9	9	0.317
Stomach	ARFGEF1	10	9	0.487
Stomach	LRRK2	9	8	0.317
Stomach	EIF3A	8	7	0.507
Stomach	KCNQ5	7	7	0.736
Stomach	INHBA	8	7	1.643
Stomach	ERBB3	8	7	0.522
Stomach	SMAD4	7	6	1.087
Stomach	ACACA	7	6	0.252
Stomach	KMT2D	6	6	0.108
Stomach	LRP2	7	6	0.129
Stomach	MYO1D	6	5	0.497
Stomach	SLC6A11	6	5	0.791
Stomach	UNC13B	6	5	0.308
Stomach	TTN	16	21	0.058
Stomach	EIF2B5	13	19	2.635
Stomach	RYR2	14	16	0.322
Stomach	CSMD1	11	13	0.365
Stomach	LRP1	9	12	0.264
Stomach	RELN	10	12	0.347
Stomach	TRIP12	11	11	0.539
Stomach	RYR3	10	10	0.205
Stomach	MTOR	9	10	0.392
Stomach	GRIN2B	8	9	0.606
Stomach	SLIT2	9	9	0.584
Stomach	EP300	8	9	0.373
Stomach	TENM2	8	9	0.324
Stomach	CREBBP	8	9	0.369
Stomach	CDH1	9	9	1.02
Stomach	EPHA3	9	9	0.916
Stomach	PLCB1	8	8	0.658
Stomach	PRPF8	8	8	0.343
Stomach	MYH9	7	8	0.408
Stomach	TPR	6	8	0.339
Stomach	CAND1	7	8	0.65
Stomach	ZFHX3	7	8	0.216
Stomach	ZNF521	7	8	0.61
Stomach	LRRC4B	8	8	1.122
Stomach	CLCN3	6	8	0.924
Stomach	PTCH1	6	8	0.553
Stomach	MAP2K7	7	8	1.735
Stomach	IRF2	8	8	2.292
Stomach	LRRN3	8	8	1.13
Stomach	SIPA1L1	7	8	0.443
Stomach	ITPR1	6	8	0.292
Stomach	CTNNB1	7	8	1.024
Stomach	ATP2B2	7	7	0.563
Stomach	TGFBR2	6	7	1.182
Stomach	COL6A3	6	7	0.22
Stomach	DOCK2	7	7	0.383
Stomach	HIPK2	6	7	0.584
Stomach	STAG2	6	7	0.552
Stomach	FLT4	7	7	0.514
Stomach	PTPRF	7	7	0.367
Stomach	IGF1R	7	7	0.512
Stomach	ITPR3	6	7	0.262
Stomach	KCNQ3	7	7	0.803
Stomach	CHD7	6	7	0.234
Stomach	NOTCH1	7	7	0.274
Stomach	HCFC1	7	7	0.337
Stomach	FBN1	7	7	0.244
Stomach	EPHA5	7	7	0.675
Stomach	FZD10	7	7	1.205
Stomach	KCNH8	7	7	0.632
Stomach	TSHZ3	7	7	0.648
Stomach	PTPRK	7	7	0.476
Stomach	ATP1A2	6	7	0.686
Stomach	DNAH5	7	7	0.151
Stomach	SOGA3	7	7	0.739
Stomach	NCOR1	7	7	0.287
Stomach	BAI3	6	6	0.394
Stomach	TRPC3	6	6	0.651
Stomach	SEMA5A	6	6	0.559
Stomach	TLR4	6	6	0.715
Stomach	SPTAN1	6	6	0.242
Stomach	SALL1	6	6	0.453
Stomach	DHX30	6	6	0.491
Stomach	ZNF462	6	6	0.234
Stomach	FGD1	6	6	0.624
Stomach	TIAM1	6	6	0.377
Stomach	TLN2	6	6	0.236
Stomach	SIN3A	6	6	0.471
Stomach	CDH4	6	6	0.655
Stomach	BIRC6	6	6	0.124
Stomach	GRIK2	6	6	0.661
Stomach	TAOK2	6	6	0.486
Stomach	PLXNB2	6	6	0.326
Stomach	GLI3	6	6	0.38
Stomach	PTPRD	6	6	0.314
Stomach	SPTBN1	6	6	0.254
Stomach	BCL11A	6	6	0.719
Stomach	ACACB	6	6	0.244
Stomach	GLS2	6	6	0.997
Stomach	HECW1	6	6	0.374
Stomach	NLGN4X	6	6	0.718
Stomach	FOXG1	6	6	1.227
Stomach	ATP10A	6	6	0.4
Stomach	ACTN2	6	6	0.671
Stomach	NNT	6	6	0.552
Stomach	SCN1A	6	6	0.299
Stomach	PRICKLE2	6	6	0.667
Stomach	CHRM2	6	6	1.288
Stomach	IQGAP1	6	6	0.362
Stomach	ADCY8	6	6	0.48
Thyroid	DICER1	3	3	0.156
Thyroid	TG	3	3	0.108
Thyroid	ALDH1L1	2	2	0.219
Thyroid	CTBP1	2	2	0.455
Thyroid	EPHB1	2	2	0.203
Thyroid	CCNT1	2	2	0.275
Thyroid	ARHGEF7	2	2	0.249
Thyroid	FAM13A	2	2	0.196
Thyroid	DNAH5	2	2	0.043
Thyroid	TANC1	2	2	0.107
Thyroid	SLC27A4	2	2	0.311
Thyroid	SAMD1	2	2	0.463
Thyroid	GPR98	2	2	0.032
Thyroid	CACNA1E	2	2	0.086
Thyroid	DNASE2	2	2	0.556
Thyroid	NF1	2	2	0.07
Thyroid	PCSK1	2	2	0.266
Thyroid	CAND1	2	2	0.163
Thyroid	SACS	2	2	0.044
Thyroid	GRM4	2	2	0.219
Thyroid	IMPDH2	2	2	0.389
Thyroid	DCX	2	2	0.454
Uterus	PIK3CA	35	23	2.154
Uterus	POLE	18	14	0.609
Uterus	FBXW7	18	11	1.556
Uterus	PPP2R1A	15	11	1.868
Uterus	CHD4	16	12	0.619
Uterus	CSDE1	12	9	1.066
Uterus	MAX	8	3	1.875
Uterus	RXFP1	10	10	1.321
Uterus	SF3B1	10	7	0.537
Uterus	SACS	21	35	0.764
Uterus	PTEN	32	27	6.7
Uterus	CTCF	14	10	1.376
Uterus	MTOR	18	17	0.667
Uterus	XPO1	11	8	0.747
Uterus	HTR2A	9	7	1.486
Uterus	CREBBP	14	16	0.655
Uterus	ATP2C1	11	10	1.028
Uterus	TLN2	11	10	0.393
Uterus	CTNNB1	11	10	1.28
Uterus	PDE1A	8	8	1.449
Uterus	FZD6	10	8	1.133
Uterus	GRIA3	9	7	0.783
Uterus	CACNA1C	8	7	0.317
Uterus	PIK3R1	21	19	2.596
Uterus	TP53	16	13	3.308
Uterus	ZFHX4	12	12	0.332
Uterus	KDM3B	10	8	0.454
Uterus	RYR2	22	41	0.824
Uterus	DICER1	16	19	0.989
Uterus	PRPF8	18	19	0.814
Uterus	STK3	10	11	2.119
Uterus	ERCC6L2	8	7	0.983
Uterus	AMPD1	8	6	0.769
Uterus	CHD5	8	6	0.307
Uterus	EIF2B5	19	24	3.329
Uterus	ARFGEF1	16	19	1.028
Uterus	FAT1	13	18	0.392
Uterus	GRIN2B	14	16	1.078
Uterus	DYNC1H1	14	16	0.344
Uterus	EP300	12	14	0.58
Uterus	SULF1	14	14	1.607
Uterus	SMARCA2	12	13	0.818
Uterus	DNAH10	12	12	0.268
Uterus	APP	11	12	1.558
Uterus	CHD7	10	11	0.367
Uterus	RYR3	9	11	0.226
Uterus	ATP11C	8	10	0.883
Uterus	SBF2	9	10	0.541
Uterus	MAP1B	11	10	0.405
Uterus	HECW1	10	10	0.623
Uterus	PTPRD	9	10	0.523
Uterus	PTPRF	9	9	0.472
Uterus	RYR1	8	9	0.179
Uterus	BMP7	10	9	2.088
Uterus	SNRNP200	9	9	0.421
Uterus	ANK2	10	9	0.227
Uterus	HERC4	8	8	0.757
Uterus	FIP1L1	9	8	0.942
Uterus	LAMA2	8	8	0.256
Uterus	TBC1D9	8	8	0.632
Uterus	LARP1	8	8	0.785
Uterus	DOCK1	8	8	0.429
Uterus	KCNA3	8	7	1.217
Uterus	PROX1	8	7	0.95
Uterus	LHX9	8	7	1.763
Uterus	MGAT4C	8	7	1.381
Uterus	DYRK1A	8	7	0.917
Uterus	POU3F4	8	7	1.939
Uterus	TTN	22	36	0.1
Uterus	FLNA	19	24	0.907
Uterus	APC	13	23	0.809
Uterus	RELN	15	22	0.636
Uterus	NF1	16	19	0.669
Uterus	ERBB4	11	17	1.3
Uterus	LRRK2	14	16	0.633
Uterus	KMT2D	15	16	0.289
Uterus	ITPR1	12	16	0.583
Uterus	HUWE1	12	16	0.366
Uterus	TPR	14	16	0.677
Uterus	POLR2B	13	15	1.278
Uterus	MYO3A	13	15	0.928
Uterus	ACACA	12	15	0.629
Uterus	SPTBN1	12	15	0.635
Uterus	NFASC	14	15	1.114
Uterus	LRP1	11	15	0.33
Uterus	SIN3A	11	14	1.1
Uterus	ABL2	12	14	1.184
Uterus	HCFC1	12	14	0.673
Uterus	MAP3K5	9	14	1.019
Uterus	NLGN3	10	14	1.651
Uterus	SMC1A	13	13	1.054
Uterus	PXDN	10	13	0.879
Uterus	ABCA1	11	13	0.575
Uterus	MED12	13	13	0.596
Uterus	SMARCA5	11	13	1.236
Uterus	SLIT2	11	13	0.843
Uterus	ZNF292	12	13	0.477
Uterus	ATP7A	10	13	0.867
Uterus	CACNA1G	12	12	0.505
Uterus	GABRG2	9	12	2.33
Uterus	PTPRK	10	12	0.815
Uterus	RPS6KA3	11	12	1.622
Uterus	PDS5B	9	12	0.829
Uterus	ARHGAP5	10	12	0.799
Uterus	NOTCH3	8	12	0.517
Uterus	ZNF462	10	11	0.429
Uterus	DDR2	10	11	1.287
Uterus	CACNA1E	10	11	0.476
Uterus	MYT1L	9	11	0.927
Uterus	EPHA5	10	11	1.061
Uterus	ARHGEF6	10	11	1.418
Uterus	CUL4B	9	11	1.205
Uterus	EPHA4	9	11	1.116
Uterus	USP34	9	11	0.31
Uterus	IGF1R	9	11	0.805
Uterus	SPTAN1	10	11	0.444
Uterus	TENM1	10	11	0.403
Uterus	PIKFYVE	10	11	0.524
Uterus	MYH10	9	11	0.548
Uterus	SEMA6D	8	10	0.932
Uterus	HERC1	9	10	0.206
Uterus	SF3B3	9	10	0.822
Uterus	ROCK2	10	10	0.72
Uterus	TBL1XR1	8	10	1.946
Uterus	PTK2B	9	10	0.991
Uterus	CLTA	10	10	3.846
Uterus	RC3H1	8	10	0.883
Uterus	POLR2A	9	10	0.508
Uterus	HSP90AB1	9	10	1.381
Uterus	CHD8	8	10	0.387
Uterus	AQR	9	10	0.673
Uterus	TSHZ3	10	10	0.925
Uterus	TRIP12	8	10	0.49
Uterus	KIF1A	8	10	0.558
Uterus	HIVEP2	9	10	0.409
Uterus	PRKDC	9	10	0.242
Uterus	CDH2	8	10	1.104
Uterus	CHD3	10	10	0.486
Uterus	LRP2	9	10	0.215
Uterus	PTK2	8	9	0.821
Uterus	PIK3C2A	8	9	0.534
Uterus	ATP1A2	8	9	0.882
Uterus	COL4A1	8	9	0.539
Uterus	MYH11	9	9	0.455
Uterus	MYO1D	8	9	0.895
Uterus	MYH9	8	9	0.459
Uterus	ZBTB11	8	9	0.855
Uterus	FXR1	8	9	1.449
Uterus	RUNX1T1	9	9	1.463
Uterus	TLN1	8	9	0.354
Uterus	PTCH1	9	9	0.622
Uterus	HDAC6	9	9	0.732
Uterus	JAK1	8	9	0.78
Uterus	USH2A	8	9	0.172
Uterus	ACTC1	8	9	2.387
Uterus	DHX29	8	9	0.657
Uterus	PPIG	8	9	1.194
Uterus	SUPT5H	8	9	0.828
Uterus	RASAL2	8	9	0.703
Uterus	SCN8A	8	9	0.455
Uterus	INSR	8	9	0.651
Uterus	HECW2	8	9	0.573
Uterus	EPHB1	8	9	0.915
Uterus	TRPC3	8	9	0.977
Uterus	NCOR1	8	9	0.369
Uterus	GLI3	9	9	0.57
Uterus	GRIK3	8	9	0.979
Uterus	NUP188	8	8	0.457
Uterus	RAPGEF4	8	8	0.791
Uterus	FRYL	8	8	0.266
Uterus	LRP5	8	8	0.495
Uterus	KCTD10	8	8	2.556
Uterus	DST	8	8	0.103
Uterus	RPS6KA6	8	8	1.074
Uterus	DNAH2	8	8	0.181
Uterus	ARHGAP35	8	8	0.534
Uterus	PCLO	8	8	0.156
Uterus	KMT2A	8	8	0.201
Uterus	ACTN2	8	8	0.895

## Sheet: Table S5
Table S5: Top GO terms significantly enriched in each cancer
Cancer	GO ID	GO term	Annotated	Significant	P-value	False Discovery Rate (FDR)
ALL	GO:0008283	cell proliferation	104	11	3.8e-06	<0,01
ALL	GO:0050793	regulation of developmental process	104	11	3.8e-06	<0,01
ALL	GO:0009893	positive regulation of metabolic process	132	12	5.3e-06	<0,01
ALL	GO:0032870	cellular response to hormone stimulus	25	6	1e-05	<0,01
ALL	GO:0003170	heart valve development	3	3	1.1e-05	<0,01
ALL	GO:0003179	heart valve morphogenesis	3	3	1.1e-05	<0,01
ALL	GO:0045595	regulation of cell differentiation	73	9	1.3e-05	<0,01
ALL	GO:0009725	response to hormone stimulus	39	7	1.3e-05	<0,01
ALL	GO:0023056	positive regulation of signaling	56	8	1.5e-05	<0,01
ALL	GO:0071495	cellular response to endogenous stimulus	42	7	2.1e-05	<0,01
ALL	GO:0051726	regulation of cell cycle	43	7	2.5e-05	<0,01
ALL	GO:0071453	cellular response to oxygen levels	9	4	2.7e-05	<0,01
ALL	GO:0071456	cellular response to hypoxia	9	4	2.7e-05	<0,01
ALL	GO:0008285	negative regulation of cell proliferation	37	7	8.7e-06	<0,01
ALL	GO:0009967	positive regulation of signal transduction	54	8	1.1e-05	<0,01
ALL	GO:0010647	positive regulation of cell communication	56	8	1.5e-05	<0,01
ALL	GO:0031325	positive regulation of cellular metabolic process	127	12	3.5e-06	<0,01
ALL	GO:0036294	cellular response to decreased oxygen levels	9	4	2.7e-05	<0,01
ALL	GO:0045596	negative regulation of cell differentiation	36	7	7.2e-06	<0,01
ALL	GO:0071375	cellular response to peptide hormone stimulus	16	5	1.6e-05	<0,01
Bladder	GO:0007275	multicellular organismal development	2567	37	2.1e-18	<0,001
Bladder	GO:0009653	anatomical structure morphogenesis	1407	30	2.4e-17	<0,001
Bladder	GO:0048856	anatomical structure development	2570	36	7e-17	<0,001
Bladder	GO:0032502	developmental process	2875	37	1.3e-16	<0,001
Bladder	GO:0048731	system development	2233	34	3e-16	<0,001
Bladder	GO:0007399	nervous system development	1190	25	1.9e-13	<0,001
Bladder	GO:0030154	cell differentiation	1776	29	2.3e-13	<0,001
Bladder	GO:0032501	multicellular organismal process	3551	37	2.7e-13	<0,001
Bladder	GO:0048468	cell development	1039	23	1.3e-12	<0,001
Bladder	GO:0048869	cellular developmental process	1900	29	1.4e-12	<0,001
Bladder	GO:0009605	response to external stimulus	878	21	5.2e-12	<0,001
Bladder	GO:0040011	locomotion	840	20	2.4e-11	<0,001
Bladder	GO:0007411	axon guidance	260	13	2.9e-11	<0,001
Bladder	GO:0016043	cellular component organization	2827	32	8.5e-11	<0,001
Bladder	GO:0022008	neurogenesis	796	19	9.6e-11	<0,001
Bladder	GO:0072358	cardiovascular system development	524	16	1.5e-10	<0,001
Bladder	GO:0072359	circulatory system development	524	16	1.5e-10	<0,001
Bladder	GO:0009790	embryo development	625	17	1.9e-10	<0,001
Bladder	GO:0048519	negative regulation of biological process	1994	28	4.8e-11	<0,001
Bladder	GO:0071840	cellular component organization or biogenesis	2893	32	1.7e-10	<0,001
Breast	GO:0002757	immune response-activating signal transduction	218	9	1.1e-07	<0,001
Breast	GO:0002768	immune response-regulating cell surface receptor signaling pathway	199	9	5e-08	<0,001
Breast	GO:0065009	regulation of molecular function	1248	21	5e-10	<0,001
Breast	GO:0065008	regulation of biological quality	1767	24	9.6e-10	<0,001
Breast	GO:0008219	cell death	1126	19	5.5e-09	<0,001
Breast	GO:0016265	death	1127	19	5.5e-09	<0,001
Breast	GO:0006915	apoptotic process	994	18	5.7e-09	<0,001
Breast	GO:0012501	programmed cell death	1005	18	6.7e-09	<0,001
Breast	GO:0048583	regulation of response to stimulus	1674	22	1.7e-08	<0,001
Breast	GO:0032879	regulation of localization	943	17	2e-08	<0,001
Breast	GO:0048513	organ development	1693	22	2.1e-08	<0,001
Breast	GO:0016310	phosphorylation	996	17	4.5e-08	<0,001
Breast	GO:0006468	protein phosphorylation	894	16	7e-08	<0,001
Breast	GO:0002682	regulation of immune system process	657	14	7.4e-08	<0,001
Breast	GO:0048731	system development	2393	25	8.7e-08	<0,001
Breast	GO:0042325	regulation of phosphorylation	585	13	1.5e-07	<0,001
Breast	GO:0007417	central nervous system development	499	12	2.3e-07	<0,001
Breast	GO:0031399	regulation of protein modification process	687	14	1.3e-07	<0,001
Breast	GO:0044093	positive regulation of molecular function	747	16	5.4e-09	<0,001
Breast	GO:0048519	negative regulation of biological process	2131	24	4.8e-08	<0,001
Cervix	GO:0048856	anatomical structure development	950	33	8.4e-09	<0,01
Cervix	GO:0006928	cellular component movement	307	19	1.6e-08	<0,01
Cervix	GO:0032502	developmental process	1055	34	2.9e-08	<0,01
Cervix	GO:0007275	multicellular organismal development	939	31	1.8e-07	<0,01
Cervix	GO:0022607	cellular component assembly	401	20	2.3e-07	<0,01
Cervix	GO:0016043	cellular component organization	1073	33	2.4e-07	<0,01
Cervix	GO:0001701	in utero embryonic development	90	10	4.3e-07	<0,01
Cervix	GO:0030031	cell projection assembly	69	9	4.4e-07	<0,01
Cervix	GO:0044085	cellular component biogenesis	423	20	5.7e-07	<0,01
Cervix	GO:0009790	embryo development	235	15	6e-07	<0,01
Cervix	GO:0032501	multicellular organismal process	1273	35	1.2e-06	<0,01
Cervix	GO:0051179	localization	967	30	1.7e-06	<0,01
Cervix	GO:0045859	regulation of protein kinase activity	131	11	1.9e-06	<0,01
Cervix	GO:0042127	regulation of cell proliferation	227	14	2.4e-06	<0,01
Cervix	GO:0007010	cytoskeleton organization	229	14	2.7e-06	<0,01
Cervix	GO:0030029	actin filament-based process	136	11	2.7e-06	<0,01
Cervix	GO:0071840	cellular component organization or biogenesis	1085	33	3.3e-07	<0,01
Cervix	GO:0071841	cellular component organization or biogenesis	916	29	2.1e-06	<0,01
Cervix	GO:0071842	cellular component organization	903	29	1.5e-06	<0,01
Cervix	GO:0071844	cellular component assembly at cellular level	312	17	8.1e-07	<0,01
CLL	GO:0006139	nucleobase-containing compound metabolic process	276	15	1.6e-06	<0,01
CLL	GO:0009892	negative regulation of metabolic process	76	10	2.4e-07	<0,01
CLL	GO:0009889	regulation of biosynthetic process	200	14	3e-07	<0,01
CLL	GO:0048523	negative regulation of cellular process	172	13	6.7e-07	<0,01
CLL	GO:0010629	negative regulation of gene expression	49	8	1.3e-06	<0,01
CLL	GO:0009890	negative regulation of biosynthetic process	55	8	3.3e-06	<0,01
CLL	GO:0009966	regulation of signal transduction	120	11	1.8e-06	<0,01
CLL	GO:0010605	negative regulation of macromolecule metabolic process	71	9	1.9e-06	<0,01
CLL	GO:0010467	gene expression	241	14	3.9e-06	<0,01
CLL	GO:0080090	regulation of primary metabolic process	241	14	3.9e-06	<0,01
CLL	GO:0006807	nitrogen compound metabolic process	293	15	4e-06	<0,01
CLL	GO:0019219	regulation of nucleobase-containing compound metabolic process	202	14	3.5e-07	<0,01
CLL	GO:0031324	negative regulation of cellular metabolic process	71	9	1.9e-06	<0,01
CLL	GO:0031326	regulation of cellular biosynthetic process	197	14	2.5e-07	<0,01
CLL	GO:0031327	negative regulation of cellular biosynthetic process	55	8	3.3e-06	<0,01
CLL	GO:0034641	cellular nitrogen compound metabolic process	288	15	3.1e-06	<0,01
CLL	GO:0045934	negative regulation of nucleobase-containing compound metabolic process	54	8	2.8e-06	<0,01
CLL	GO:0048519	negative regulation of biological process	184	13	1.6e-06	<0,01
CLL	GO:0051171	regulation of nitrogen compound metabolic process	205	14	4.3e-07	<0,01
CLL	GO:0051172	negative regulation of nitrogen compound metabolic process	54	8	2.8e-06	<0,01
Colorectum	GO:0000904	cell morphogenesis involved in differentiation	694	75	1e-30	<0,001
Colorectum	GO:0007399	nervous system development	1714	116	1e-30	<0,001
Colorectum	GO:0048468	cell development	1511	109	1e-30	<0,001
Colorectum	GO:0040011	locomotion	1230	98	1e-30	<0,001
Colorectum	GO:0030154	cell differentiation	2696	143	1e-30	<0,001
Colorectum	GO:0032501	multicellular organismal process	5478	203	1e-30	<0,001
Colorectum	GO:0022008	neurogenesis	1146	93	1e-30	<0,001
Colorectum	GO:0048869	cellular developmental process	2878	146	1e-30	<0,001
Colorectum	GO:0009653	anatomical structure morphogenesis	2083	124	1e-30	<0,001
Colorectum	GO:0048699	generation of neurons	1079	90	1e-30	<0,001
Colorectum	GO:0032502	developmental process	4403	180	1e-30	<0,001
Colorectum	GO:0048856	anatomical structure development	3910	169	1e-30	<0,001
Colorectum	GO:0023051	regulation of signaling	2049	121	1e-30	<0,001
Colorectum	GO:0007409	axonogenesis	510	63	1e-30	<0,001
Colorectum	GO:0048812	neuron projection morphogenesis	573	65	1e-30	<0,001
Colorectum	GO:0000902	cell morphogenesis	962	82	1e-30	<0,001
Colorectum	GO:0048583	regulation of response to stimulus	2375	128	1e-30	<0,001
Colorectum	GO:0048731	system development	3392	154	1e-30	<0,001
Colorectum	GO:0016043	cellular component organization	4191	172	1e-30	<0,001
Colorectum	GO:0048667	cell morphogenesis involved in neuron differentiation	565	65	1e-30	<0,001
Esophageal	GO:0007406	negative regulation of neuroblast proliferation	4	3	7e-07	<0,001
Esophageal	GO:0030154	cell differentiation	1383	25	2.1e-09	<0,001
Esophageal	GO:0032501	multicellular organismal process	2709	33	3e-09	<0,001
Esophageal	GO:0048869	cellular developmental process	1475	25	8.7e-09	<0,001
Esophageal	GO:0048731	system development	1738	26	4.8e-08	<0,001
Esophageal	GO:0009653	anatomical structure morphogenesis	1113	21	6.6e-08	<0,001
Esophageal	GO:0065009	regulation of molecular function	837	18	1.5e-07	<0,001
Esophageal	GO:0048856	anatomical structure development	1985	27	1.6e-07	<0,001
Esophageal	GO:0007275	multicellular organismal development	2000	27	1.9e-07	<0,001
Esophageal	GO:0009888	tissue development	674	16	2.8e-07	<0,001
Esophageal	GO:0032502	developmental process	2222	28	3.6e-07	<0,001
Esophageal	GO:0048513	organ development	1236	21	4.3e-07	<0,001
Esophageal	GO:0040011	locomotion	645	15	1e-06	<0,001
Esophageal	GO:0061061	muscle structure development	256	10	1.1e-06	<0,001
Esophageal	GO:0050793	regulation of developmental process	749	16	1.2e-06	<0,001
Esophageal	GO:0051239	regulation of multicellular organismal process	901	19	7.4e-08	<0,001
Glioblastoma	GO:0006796	phosphate-containing compound metabolic process	223	24	1.6e-08	<0,01
Glioblastoma	GO:0035556	intracellular signal transduction	271	29	1.1e-10	<0,01
Glioblastoma	GO:0048583	regulation of response to stimulus	325	31	2.9e-10	<0,01
Glioblastoma	GO:0016310	phosphorylation	205	24	2.7e-09	<0,01
Glioblastoma	GO:0050790	regulation of catalytic activity	209	24	4e-09	<0,01
Glioblastoma	GO:0023051	regulation of signaling	289	28	4.1e-09	<0,01
Glioblastoma	GO:0040011	locomotion	213	24	6.1e-09	<0,01
Glioblastoma	GO:0065009	regulation of molecular function	253	26	6.8e-09	<0,01
Glioblastoma	GO:0042221	response to chemical stimulus	343	30	8.4e-09	<0,01
Glioblastoma	GO:0009966	regulation of signal transduction	261	26	1.4e-08	<0,01
Glioblastoma	GO:0006793	phosphorus metabolic process	223	24	1.6e-08	<0,01
Glioblastoma	GO:0006468	protein phosphorylation	190	22	2.4e-08	<0,01
Glioblastoma	GO:0009605	response to external stimulus	210	23	2.9e-08	<0,01
Glioblastoma	GO:0023052	signaling	596	38	5.2e-08	<0,01
Glioblastoma	GO:0008219	cell death	237	24	5.8e-08	<0,01
Glioblastoma	GO:0016265	death	237	24	5.8e-08	<0,01
Glioblastoma	GO:0007243	intracellular protein kinase cascade	132	18	6.4e-08	<0,01
Glioblastoma	GO:0010646	regulation of cell communication	219	23	6.7e-08	<0,01
Glioblastoma	GO:0048518	positive regulation of biological process	417	34	1.2e-09	<0,01
Glioblastoma	GO:0048584	positive regulation of response to stimulus	161	20	4.4e-08	<0,01
Glioma_Low_Grade	GO:0007167	enzyme linked receptor protein signaling pathway	449	7	5.6e-07	<0,001
Glioma_Low_Grade	GO:0006606	protein import into nucleus	99	5	1.5e-07	<0,001
Glioma_Low_Grade	GO:0051170	nuclear import	99	5	1.5e-07	<0,001
Glioma_Low_Grade	GO:0033365	protein localization to organelle	218	6	2e-07	<0,001
Glioma_Low_Grade	GO:0034504	protein localization to nucleus	117	5	3.4e-07	<0,001
Glioma_Low_Grade	GO:0017038	protein import	122	5	4.2e-07	<0,001
Head_and_Neck	GO:0000904	cell morphogenesis involved in differentiation	571	17	2.9e-09	<0,001
Head_and_Neck	GO:0048468	cell development	1197	28	7.3e-13	<0,001
Head_and_Neck	GO:0048856	anatomical structure development	3032	42	7.4e-13	<0,001
Head_and_Neck	GO:0032502	developmental process	3420	44	1.2e-12	<0,001
Head_and_Neck	GO:0030154	cell differentiation	2094	35	2.9e-12	<0,001
Head_and_Neck	GO:0048869	cellular developmental process	2233	36	3e-12	<0,001
Head_and_Neck	GO:0032501	multicellular organismal process	4237	47	1.5e-11	<0,001
Head_and_Neck	GO:0009790	embryo development	727	21	3.7e-11	<0,001
Head_and_Neck	GO:0007275	multicellular organismal development	3049	40	4.2e-11	<0,001
Head_and_Neck	GO:0009653	anatomical structure morphogenesis	1651	30	4.8e-11	<0,001
Head_and_Neck	GO:0007399	nervous system development	1367	27	1.3e-10	<0,001
Head_and_Neck	GO:0048731	system development	2642	36	5.1e-10	<0,001
Head_and_Neck	GO:0009605	response to external stimulus	1039	23	6.6e-10	<0,001
Head_and_Neck	GO:0048699	generation of neurons	878	21	1.2e-09	<0,001
Head_and_Neck	GO:0048812	neuron projection morphogenesis	486	16	2.3e-09	<0,001
Head_and_Neck	GO:0030182	neuron differentiation	819	20	2.5e-09	<0,001
Head_and_Neck	GO:0022008	neurogenesis	928	21	3.4e-09	<0,001
Head_and_Neck	GO:0023051	regulation of signaling	1589	27	3.9e-09	<0,001
Head_and_Neck	GO:0007409	axonogenesis	434	15	4.1e-09	<0,001
Head_and_Neck	GO:0048667	cell morphogenesis involved in neuron differentiation	475	16	1.6e-09	<0,001
Kidney_Clear_Cell	GO:0009891	positive regulation of biosynthetic process	673	20	1e-07	<0,001
Kidney_Clear_Cell	GO:0031325	positive regulation of cellular metabolic process	1000	24	2e-07	<0,001
Kidney_Clear_Cell	GO:0031326	regulation of cellular biosynthetic process	1812	33	2e-07	<0,001
Kidney_Clear_Cell	GO:0031328	positive regulation of cellular biosynthetic process	660	19	3.9e-07	<0,001
Kidney_Clear_Cell	GO:0044260	cellular macromolecule metabolic process	3492	49	1.1e-08	<0,001
Kidney_Clear_Cell	GO:0016043	cellular component organization	2356	39	5.8e-08	<0,001
Kidney_Clear_Cell	GO:0009889	regulation of biosynthetic process	1828	34	6.1e-08	<0,001
Kidney_Clear_Cell	GO:0043170	macromolecule metabolic process	3828	50	8.8e-08	<0,001
Kidney_Clear_Cell	GO:0009790	embryo development	506	17	2.2e-07	<0,001
Kidney_Clear_Cell	GO:0006996	organelle organization	1268	27	2.7e-07	<0,001
Kidney_Clear_Cell	GO:0009893	positive regulation of metabolic process	1057	24	5.6e-07	<0,001
Kidney_Clear_Cell	GO:0006928	cellular component movement	678	19	5.9e-07	<0,001
Kidney_Clear_Cell	GO:0010646	regulation of cell communication	774	20	9.9e-07	<0,001
Kidney_Clear_Cell	GO:0007507	heart development	225	11	1.2e-06	<0,001
Kidney_Clear_Cell	GO:0031323	regulation of cellular metabolic process	2406	37	1.6e-06	<0,001
Kidney_Clear_Cell	GO:0048513	organ development	1294	26	1.6e-06	<0,001
Kidney_Clear_Cell	GO:0051239	regulation of multicellular organismal process	950	22	1.5e-06	<0,001
Kidney_Clear_Cell	GO:0071840	cellular component organization or biogenesis	2399	40	2.3e-08	<0,001
Kidney_Clear_Cell	GO:0071841	cellular component organization or biogenesis	2007	39	3.8e-10	<0,001
Kidney_Clear_Cell	GO:0071842	cellular component organization	1965	38	1e-09	<0,001
Lung_Adeno	GO:0000904	cell morphogenesis involved in differentiation	678	49	1.8e-22	<0,001
Lung_Adeno	GO:0032501	multicellular organismal process	5372	159	1e-30	<0,001
Lung_Adeno	GO:0035637	multicellular organismal signaling	727	55	2.5e-26	<0,001
Lung_Adeno	GO:0030154	cell differentiation	2648	101	7.6e-26	<0,001
Lung_Adeno	GO:0048869	cellular developmental process	2822	102	2.9e-24	<0,001
Lung_Adeno	GO:0019226	transmission of nerve impulse	707	52	3e-24	<0,001
Lung_Adeno	GO:0048731	system development	3325	111	3.4e-24	<0,001
Lung_Adeno	GO:0048468	cell development	1475	73	5.8e-24	<0,001
Lung_Adeno	GO:0007267	cell-cell signaling	1020	61	7.3e-24	<0,001
Lung_Adeno	GO:0007268	synaptic transmission	622	48	3.2e-23	<0,001
Lung_Adeno	GO:0007275	multicellular organismal development	3839	118	4.2e-23	<0,001
Lung_Adeno	GO:0003008	system process	1633	75	1.1e-22	<0,001
Lung_Adeno	GO:0009653	anatomical structure morphogenesis	2041	84	1.2e-22	<0,001
Lung_Adeno	GO:0007399	nervous system development	1679	75	5.9e-22	<0,001
Lung_Adeno	GO:0032502	developmental process	4333	124	6.2e-22	<0,001
Lung_Adeno	GO:0048856	anatomical structure development	3832	116	6.5e-22	<0,001
Lung_Adeno	GO:0040011	locomotion	1198	63	1e-21	<0,001
Lung_Adeno	GO:0022008	neurogenesis	1121	59	3e-20	<0,001
Lung_Adeno	GO:0048699	generation of neurons	1057	57	5.1e-20	<0,001
Lung_Adeno	GO:0048667	cell morphogenesis involved in neuron differentiation	551	44	7.7e-22	<0,001
Lung_Small_Cell	GO:0048513	organ development	1032	16	2.1e-08	<0,001
Lung_Small_Cell	GO:0014706	striated muscle tissue development	147	8	3.6e-08	<0,001
Lung_Small_Cell	GO:0060537	muscle tissue development	153	8	5e-08	<0,001
Lung_Small_Cell	GO:0007517	muscle organ development	161	8	7.4e-08	<0,001
Lung_Squamous	GO:0048869	cellular developmental process	2185	37	9.5e-12	<0,001
Lung_Squamous	GO:0032502	developmental process	3347	45	1.4e-11	<0,001
Lung_Squamous	GO:0030154	cell differentiation	2041	35	4.2e-11	<0,001
Lung_Squamous	GO:0048856	anatomical structure development	2971	40	1e-09	<0,001
Lung_Squamous	GO:0048468	cell development	1177	25	1.8e-09	<0,001
Lung_Squamous	GO:0032501	multicellular organismal process	4183	47	2.2e-09	<0,001
Lung_Squamous	GO:0035637	multicellular organismal signaling	611	18	4.8e-09	<0,001
Lung_Squamous	GO:0003008	system process	1343	26	5.2e-09	<0,001
Lung_Squamous	GO:0065008	regulation of biological quality	1923	31	6.4e-09	<0,001
Lung_Squamous	GO:0009653	anatomical structure morphogenesis	1620	28	1.2e-08	<0,001
Lung_Squamous	GO:0019725	cellular homeostasis	572	17	1.3e-08	<0,001
Lung_Squamous	GO:0055082	cellular chemical homeostasis	510	16	1.7e-08	<0,001
Lung_Squamous	GO:0007275	multicellular organismal development	2990	38	2.7e-08	<0,001
Lung_Squamous	GO:0042391	regulation of membrane potential	216	11	3.3e-08	<0,001
Lung_Squamous	GO:0006873	cellular ion homeostasis	467	15	3.9e-08	<0,001
Lung_Squamous	GO:0022008	neurogenesis	898	20	6.3e-08	<0,001
Lung_Squamous	GO:0007399	nervous system development	1340	24	1.2e-07	<0,001
Lung_Squamous	GO:0019226	transmission of nerve impulse	594	16	1.5e-07	<0,001
Lung_Squamous	GO:0050801	ion homeostasis	524	15	1.8e-07	<0,001
Lung_Squamous	GO:0050877	neurological system process	987	20	3e-07	<0,001
Lymphoma_B-cell	GO:0043068	positive regulation of programmed cell death	52	9	5.4e-07	<0,01
Lymphoma_B-cell	GO:0030183	B cell differentiation	14	7	3.4e-09	<0,01
Lymphoma_B-cell	GO:0006950	response to stress	229	18	1.3e-08	<0,01
Lymphoma_B-cell	GO:0035556	intracellular signal transduction	181	16	4e-08	<0,01
Lymphoma_B-cell	GO:0002521	leukocyte differentiation	42	9	7.4e-08	<0,01
Lymphoma_B-cell	GO:0009628	response to abiotic stimulus	74	11	9.2e-08	<0,01
Lymphoma_B-cell	GO:0030098	lymphocyte differentiation	31	8	9.9e-08	<0,01
Lymphoma_B-cell	GO:0065009	regulation of molecular function	164	15	1e-07	<0,01
Lymphoma_B-cell	GO:0042113	B cell activation	23	7	2.1e-07	<0,01
Lymphoma_B-cell	GO:0050793	regulation of developmental process	147	14	2.3e-07	<0,01
Lymphoma_B-cell	GO:0042981	regulation of apoptotic process	103	12	3.1e-07	<0,01
Lymphoma_B-cell	GO:0043067	regulation of programmed cell death	104	12	3.5e-07	<0,01
Lymphoma_B-cell	GO:0010941	regulation of cell death	106	12	4.4e-07	<0,01
Lymphoma_B-cell	GO:0010942	positive regulation of cell death	52	9	5.4e-07	<0,01
Lymphoma_B-cell	GO:0043065	positive regulation of apoptotic process	52	9	5.4e-07	<0,01
Lymphoma_B-cell	GO:0006915	apoptotic process	134	13	7e-07	<0,01
Lymphoma_B-cell	GO:0045595	regulation of cell differentiation	112	12	8.2e-07	<0,01
Lymphoma_B-cell	GO:0012501	programmed cell death	136	13	8.4e-07	<0,01
Lymphoma_B-cell	GO:0051239	regulation of multicellular organismal process	185	17	4.6e-09	<0,01
Lymphoma_B-cell	GO:2000026	regulation of multicellular organismal development	111	12	7.4e-07	<0,01
Medulloblastoma	GO:0006357	regulation of transcription from RNA polymerase II promoter	85	6	8.5e-06	<0,01
Medulloblastoma	GO:0006366	transcription from RNA polymerase II promoter	100	6	2.3e-05	<0,01
Medulloblastoma	GO:0008589	regulation of smoothened signaling pathway	5	3	4.3e-06	<0,01
Medulloblastoma	GO:0009890	negative regulation of biosynthetic process	49	5	1.4e-05	<0,01
Medulloblastoma	GO:0010558	negative regulation of macromolecule biosynthetic process	46	5	1e-05	<0,01
Medulloblastoma	GO:0010605	negative regulation of macromolecule metabolic process	64	6	1.5e-06	<0,01
Medulloblastoma	GO:0031324	negative regulation of cellular metabolic process	64	6	1.5e-06	<0,01
Medulloblastoma	GO:0031327	negative regulation of cellular biosynthetic process	48	5	1.3e-05	<0,01
Medulloblastoma	GO:0060675	ureteric bud morphogenesis	4	3	1.7e-06	<0,01
Medulloblastoma	GO:0009892	negative regulation of metabolic process	69	6	2.4e-06	<0,01
Medulloblastoma	GO:0001656	metanephros development	5	3	4.3e-06	<0,01
Medulloblastoma	GO:0040007	growth	41	5	5.8e-06	<0,01
Medulloblastoma	GO:0001657	ureteric bud development	6	3	8.5e-06	<0,01
Medulloblastoma	GO:0007224	smoothened signaling pathway	8	3	2.4e-05	<0,01
Medulloblastoma	GO:2000113	negative regulation of cellular macromolecule biosynthetic process	45	5	9.3e-06	<0,01
Melanoma	GO:0000904	cell morphogenesis involved in differentiation	670	47	1.5e-19	<0,001
Melanoma	GO:0048667	cell morphogenesis involved in neuron differentiation	545	43	8.3e-20	<0,001
Melanoma	GO:0032501	multicellular organismal process	5323	160	1e-30	<0,001
Melanoma	GO:0003008	system process	1639	89	2.2e-30	<0,001
Melanoma	GO:0035637	multicellular organismal signaling	722	57	1.9e-26	<0,001
Melanoma	GO:0048468	cell development	1442	75	9.7e-24	<0,001
Melanoma	GO:0009653	anatomical structure morphogenesis	2024	89	1.3e-23	<0,001
Melanoma	GO:0019226	transmission of nerve impulse	703	52	9.9e-23	<0,001
Melanoma	GO:0048731	system development	3286	112	9.3e-22	<0,001
Melanoma	GO:0040011	locomotion	1192	65	2.4e-21	<0,001
Melanoma	GO:0007275	multicellular organismal development	3788	120	4.2e-21	<0,001
Melanoma	GO:0050877	neurological system process	1185	64	8.9e-21	<0,001
Melanoma	GO:0007409	axonogenesis	492	42	1.2e-20	<0,001
Melanoma	GO:0007399	nervous system development	1638	75	2.3e-20	<0,001
Melanoma	GO:0007268	synaptic transmission	621	46	4.4e-20	<0,001
Melanoma	GO:0048812	neuron projection morphogenesis	551	43	1.3e-19	<0,001
Melanoma	GO:0030030	cell projection organization	901	54	2.2e-19	<0,001
Melanoma	GO:0032502	developmental process	4274	125	3.4e-19	<0,001
Melanoma	GO:0022008	neurogenesis	1092	59	4.7e-19	<0,001
Melanoma	GO:0031175	neuron projection development	660	46	5.1e-19	<0,001
Ovary	GO:0007406	negative regulation of neuroblast proliferation	4	3	2.2e-07	<0,001
Ovary	GO:0048519	negative regulation of biological process	1569	19	2.8e-07	<0,001
Ovary	GO:0006275	regulation of DNA replication	55	7	1.2e-09	<0,001
Ovary	GO:0051052	regulation of DNA metabolic process	99	7	7.7e-08	<0,001
Ovary	GO:0048468	cell development	848	15	1.1e-07	<0,001
Ovary	GO:0048856	anatomical structure development	2096	22	1.1e-07	<0,001
Ovary	GO:0032502	developmental process	2361	23	1.4e-07	<0,001
Ovary	GO:0048523	negative regulation of cellular process	1423	18	4.2e-07	<0,001
Ovary	GO:0030154	cell differentiation	1458	18	6.1e-07	<0,001
Ovary	GO:0048513	organ development	1289	17	6.6e-07	<0,001
Ovary	GO:0009892	negative regulation of metabolic process	706	13	7.6e-07	<0,001
Ovary	GO:0007059	chromosome segregation	86	6	8.1e-07	<0,001
Ovary	GO:0006260	DNA replication	141	7	8.8e-07	<0,001
Ovary	GO:0065008	regulation of biological quality	1340	17	1.2e-06	<0,001
Ovary	GO:0001932	regulation of protein phosphorylation	400	10	1.5e-06	<0,001
Ovary	GO:0006461	protein complex assembly	400	10	1.5e-06	<0,001
Ovary	GO:0070271	protein complex biogenesis	400	10	1.5e-06	<0,001
Ovary	GO:0042391	regulation of membrane potential	153	7	1.5e-06	<0,001
Ovary	GO:0048869	cellular developmental process	1554	18	1.6e-06	<0,001
Ovary	GO:0032501	multicellular organismal process	2946	24	1.8e-06	<0,001
Pancreas	GO:0006942	regulation of striated muscle contraction	14	6	5.1e-08	<0,01
Pancreas	GO:0008285	negative regulation of cell proliferation	92	13	1.3e-09	<0,01
Pancreas	GO:0007507	heart development	83	14	2e-11	<0,01
Pancreas	GO:0072358	cardiovascular system development	141	16	2.5e-10	<0,01
Pancreas	GO:0072359	circulatory system development	141	16	2.5e-10	<0,01
Pancreas	GO:0051239	regulation of multicellular organismal process	311	22	2.7e-10	<0,01
Pancreas	GO:0060048	cardiac muscle contraction	15	7	1.6e-09	<0,01
Pancreas	GO:0006941	striated muscle contraction	19	7	1.2e-08	<0,01
Pancreas	GO:0009653	anatomical structure morphogenesis	378	22	1.3e-08	<0,01
Pancreas	GO:0032879	regulation of localization	251	18	2.6e-08	<0,01
Pancreas	GO:0055117	regulation of cardiac muscle contraction	13	6	2.9e-08	<0,01
Pancreas	GO:0009887	organ morphogenesis	146	14	4.5e-08	<0,01
Pancreas	GO:0006810	transport	582	26	5.6e-08	<0,01
Pancreas	GO:0032501	multicellular organismal process	923	32	6.3e-08	<0,01
Pancreas	GO:0051234	establishment of localization	589	26	7.4e-08	<0,01
Pancreas	GO:0051049	regulation of transport	181	15	9.4e-08	<0,01
Pancreas	GO:0001701	in utero embryonic development	68	10	1e-07	<0,01
Pancreas	GO:0010646	regulation of cell communication	243	17	1.2e-07	<0,01
Pancreas	GO:0007417	central nervous system development	133	13	1.3e-07	<0,01
Pancreas	GO:0086065	cell communication involved in cardiac conduction	8	5	6.6e-08	<0,01
Pilocytic_Astrocytoma	GO:0002764	immune response-regulating signaling pathway	3	3	4.8e-05	<0,01
Pilocytic_Astrocytoma	GO:0002768	immune response-regulating cell surface receptor signaling pathway	3	3	4.8e-05	<0,01
Pilocytic_Astrocytoma	GO:0007173	epidermal growth factor receptor signaling pathway	3	3	4.8e-05	<0,01
Pilocytic_Astrocytoma	GO:0008543	fibroblast growth factor receptor signaling pathway	3	3	4.8e-05	<0,01
Pilocytic_Astrocytoma	GO:0044344	cellular response to fibroblast growth factor stimulus	3	3	4.8e-05	<0,01
Pilocytic_Astrocytoma	GO:0048011	nerve growth factor receptor signaling pathway	3	3	4.8e-05	<0,01
Pilocytic_Astrocytoma	GO:0071363	cellular response to growth factor stimulus	3	3	4.8e-05	<0,01
Pilocytic_Astrocytoma	GO:0071774	response to fibroblast growth factor	3	3	4.8e-05	<0,01
Pilocytic_Astrocytoma	GO:0038093	Fc receptor signaling pathway	3	3	4.8e-05	<0,01
Pilocytic_Astrocytoma	GO:0038095	Fc-epsilon receptor signaling pathway	3	3	4.8e-05	<0,01
Pilocytic_Astrocytoma	GO:0038127	ERBB signaling pathway	3	3	4.8e-05	<0,01
Pilocytic_Astrocytoma	GO:0070848	response to growth factor stimulus	3	3	4.8e-05	<0,01
Stomach	GO:0048518	positive regulation of biological process	2986	68	1.6e-17	<0,001
Stomach	GO:0051239	regulation of multicellular organismal process	1552	49	4.6e-17	<0,001
Stomach	GO:0071840	cellular component organization or biogenesis	3701	75	3.7e-17	<0,001
Stomach	GO:0007399	nervous system development	1518	51	4.6e-19	<0,001
Stomach	GO:0048856	anatomical structure development	3382	74	7.7e-19	<0,001
Stomach	GO:0065008	regulation of biological quality	2175	59	4.5e-18	<0,001
Stomach	GO:0007275	multicellular organismal development	3399	73	6e-18	<0,001
Stomach	GO:0032502	developmental process	3815	77	8.1e-18	<0,001
Stomach	GO:0016043	cellular component organization	3615	75	8.5e-18	<0,001
Stomach	GO:0032501	multicellular organismal process	4725	85	1.2e-17	<0,001
Stomach	GO:0071841	cellular component organization or biogenesis	3042	67	2.3e-16	<0,001
Stomach	GO:0048731	system development	2934	67	3.2e-17	<0,001
Stomach	GO:0048869	cellular developmental process	2500	61	1.5e-16	<0,001
Stomach	GO:0071842	cellular component organization	2966	67	5.8e-17	<0,001
Stomach	GO:0023051	regulation of signaling	1788	51	5.3e-16	<0,001
Stomach	GO:0030154	cell differentiation	2347	58	9.6e-16	<0,001
Stomach	GO:0048468	cell development	1339	44	9.9e-16	<0,001
Stomach	GO:0022008	neurogenesis	1024	38	4.2e-15	<0,001
Stomach	GO:0050793	regulation of developmental process	1273	42	5.3e-15	<0,001
Stomach	GO:0009653	anatomical structure morphogenesis	1824	50	6.4e-15	<0,001
Uterus	GO:0000904	cell morphogenesis involved in differentiation	668	47	8.6e-21	<0,001
Uterus	GO:0048667	cell morphogenesis involved in neuron differentiation	543	43	5.8e-21	<0,001
Uterus	GO:0071840	cellular component organization or biogenesis	4154	128	1.3e-25	<0,001
Uterus	GO:0071841	cellular component organization or biogenesis	3398	115	2.3e-25	<0,001
Uterus	GO:0016043	cellular component organization	4053	128	1e-26	<0,001
Uterus	GO:0071842	cellular component organization	3309	115	2e-26	<0,001
Uterus	GO:0048812	neuron projection morphogenesis	551	44	1.3e-21	<0,001
Uterus	GO:0040011	locomotion	1179	62	5.1e-21	<0,001
Uterus	GO:0031175	neuron projection development	665	46	4.9e-20	<0,001
Uterus	GO:0007409	axonogenesis	490	40	5.6e-20	<0,001
Uterus	GO:0007399	nervous system development	1647	71	2.2e-19	<0,001
Uterus	GO:0048858	cell projection morphogenesis	665	45	3.2e-19	<0,001
Uterus	GO:0030030	cell projection organization	902	52	3.5e-19	<0,001
Uterus	GO:0048468	cell development	1448	66	3.8e-19	<0,001
Uterus	GO:0007411	axon guidance	336	33	5.6e-19	<0,001
Uterus	GO:0032990	cell part morphogenesis	677	45	6.4e-19	<0,001
Uterus	GO:0009653	anatomical structure morphogenesis	2007	78	7.8e-19	<0,001
Uterus	GO:0048699	generation of neurons	1038	55	1.2e-18	<0,001
Uterus	GO:0030154	cell differentiation	2583	89	1.8e-18	<0,001
Uterus	GO:0022008	neurogenesis	1099	56	3.2e-18	<0,001

## Sheet: Table S6
Table S6: Significantly enriched pathways
Cancer	Pathway	# of proteins in pathway	P-value	FDR	Genes with harmful variations
ALL	Prostate cancer(K)	13	< 0,0001	<1,000e-03	FOXO1,PDGFC,EGFR,BRAF,EP300,FGFR1,GRB2,KRAS,CREBBP,TP53,RB1,IGF1R,PIK3R1		,
ALL	Pathways in cancer(K)	22	< 0,0001	<5,000e-04	FOXO1,WNT2,WNT3,EGFR,BRAF,EP300,LAMC1,FGFR1,GRB2,KRAS,LAMB2,RUNX1,CREBBP,MITF,TP53,RUNX1T1,RB1,IGF1R,PIK3R1,COL4A3,FLT3,JAK1
ALL	Melanoma(K)	10	< 0,0001	<3,333e-04	PDGFC,EGFR,BRAF,FGFR1,KRAS,MITF,TP53,RB1,IGF1R,PIK3R1
ALL	SHP2 signaling(N)	8	<0,0001	0.00025	EGFR,GRB2,KRAS,PTPN11,IGF1R,PIK3R1,JAK1,JAK3
ALL	Viral carcinogenesis(K)	14	<0,0001	0.0004	HIST1H2BK,EP300,GRB2,ATF2,KRAS,CREBBP,TP53,RB1,USP7,PIK3R1,CHD4,RASA2,JAK1,JAK3
ALL	PI3K-Akt signaling pathway(K)	18	<0,0001	0.0003333	PDGFC,INSR,EGFR,LAMC1,FGFR1,GRB2,ATF2,KRAS,LAMB2,MYB,TP53,GNB1,IGF1R,PIK3R1,COL4A3,FLT4,JAK1,JAK3
ALL	NCAM signaling for neurite out-growth(R)	8	<0,0001	0.0002857	NCAM1,FGFR1,GRB2,CACNB1,CACNB2,KRAS,CACNA1D,COL4A3
ALL	MAPK signaling pathway(K)	15	<0,0001	0.00025	EGFR,BRAF,RASGRF1,FGFR1,GRB2,CACNB1,CACNB2,ATF2,KRAS,CACNA1F,CACNA1D,CACNA1A,TP53,RASA2,TAB2
ALL	Glioma(K)	8	<0,0001	0.0004444	EGFR,BRAF,GRB2,KRAS,TP53,RB1,IGF1R,PIK3R1
ALL	Signaling events mediated by Stem cell factor receptor (c-Kit)(N)	7	<0,0001	0.0006	STAP1,GRB2,CREBBP,PTPN11,MITF,FER,PIK3R1
ALL	Chronic myeloid leukemia(K)	8	<0,0001	0.0005455	BRAF,GRB2,KRAS,RUNX1,PTPN11,TP53,RB1,PIK3R1
ALL	Signaling events mediated by TCPTP(N)	6	<0,0001	0.0004615	INSR,EGFR,GRB2,CREBBP,JAK1,JAK3
ALL	IL2 signaling events mediated by PI3K(N)	6	<0,0001	0.0004615	GRB2,PTPN11,MYB,PIK3R1,JAK1,JAK3
ALL	Non-small cell lung cancer(K)	7	<0,0001	0.0005	EGFR,BRAF,GRB2,KRAS,TP53,RB1,PIK3R1
ALL	Proteoglycans in cancer(K)	13	<0,0001	0.0004667	WNT2,WNT3,EGFR,BRAF,FGFR1,TFAP4,GRB2,KRAS,PTPN11,MSN,TP53,IGF1R,PIK3R1
ALL	Acute myeloid leukemia(K)	7	<0,0001	0.0004375	BRAF,GRB2,KRAS,RUNX1,RUNX1T1,PIK3R1,FLT3
ALL	Ras signaling pathway(K)	13	<0,0001	0.0004118	PDGFC,INSR,EGFR,RASGRF1,FGFR1,GRB2,KRAS,PTPN11,GNB1,IGF1R,PIK3R1,RASA2,FLT4
ALL	Dorso-ventral axis formation(K)	5	<0,0001	0.0004444	EGFR,GRB2,KRAS,NOTCH2,NOTCH1
ALL	Plasma membrane estrogen receptor signaling(N)	6	<0,0001	0.0004737	GRB2,KRAS,MSN,GNB1,IGF1R,PIK3R1
ALL	Signaling events mediated by HDAC Class III(N)	5	<0,0001	0.00055	FOXO1,EP300,CREBBP,TP53,FHL2
ALL	Renal cell carcinoma(K)	7	<0,0001	0.0005909	BRAF,EP300,GRB2,KRAS,CREBBP,PTPN11,PIK3R1
ALL	Pancreatic cancer(K)	7	<0,0001	0.0005909	EGFR,BRAF,KRAS,TP53,RB1,PIK3R1,JAK1
ALL	Pre-NOTCH Expression and Processing(R)	6	<0,0001	0.0005652	EP300,CREBBP,FURIN,NOTCH2,NOTCH1,TP53
ALL	FGF signaling pathway(N)	6	<0,0001	0.0006667	NCAM1,FGFR1,SSH1,GRB2,PTPN11,PIK3R1
ALL	IL2 signaling events mediated by STAT5(N)	5	<0,0001	0.00068	GRB2,PTPN11,PIK3R1,JAK1,JAK3
ALL	IL6-mediated signaling events(N)	6	0.0001	0.0008077	FOXO1,GRB2,PTPN11,MITF,PIK3R1,JAK1
ALL	Adherens junction(K)	7	0.0001	0.001074	INSR,EGFR,EP300,FGFR1,CREBBP,FER,IGF1R
ALL	Endometrial cancer(K)	6	0.0001	0.001429	EGFR,BRAF,GRB2,KRAS,TP53,PIK3R1
ALL	Regulation of nuclear SMAD2/3 signaling(N)	7	0.0001	0.001621	FOXO1,GATA3,EP300,LAMC1,ATF2,RUNX1,CREBBP
ALL	Measles(K)	9	0.0001	0.001667	TNFAIP3,ADAR,MSN,TP53,PRKCQ,PIK3R1,TAB2,JAK1,JAK3
ALL	IL2-mediated signaling events(N)	6	0.0001	0.001677	GRB2,KRAS,PTPN11,PIK3R1,JAK1,JAK3
ALL	Epstein-Barr virus infection(K)	11	0.0001	0.001813	EP300,TNFAIP3,ATF2,CREBBP,TP53,RB1,USP7,PIK3R1,TAB2,JAK1,JAK3
ALL	Focal adhesion(K)	11	0.0001	0.002182	PDGFC,EGFR,BRAF,RASGRF1,LAMC1,GRB2,LAMB2,IGF1R,PIK3R1,COL4A3,FLT4
ALL	C-MYB transcription factor network(N)	7	0.0002	0.002441	GATA3,EP300,KRAS,CREBBP,MYB,HIPK2,TAB2
ALL	Signaling by PDGF(R)	10	0.0002	0.002743	FOXO1,PDGFC,EGFR,FGFR1,GRB2,KRAS,FURIN,PTPN11,PIK3R1,COL4A3
ALL	Rap1 signaling pathway(K)	11	0.0002	0.002972	PDGFC,INSR,EGFR,BRAF,SIPA1L1,FGFR1,KRAS,PRKD3,IGF1R,PIK3R1,FLT4
ALL	Bladder cancer(K)	5	0.0002	0.002919	EGFR,BRAF,KRAS,TP53,RB1
ALL	Hepatitis B(K)	9	0.0002	0.003	EP300,GRB2,ATF2,KRAS,CREBBP,TP53,RB1,PIK3R1,JAK1
ALL	IFN-gamma pathway(N)	5	0.0003	0.003282	EP300,CREBBP,PTPN11,PIK3R1,JAK1
ALL	HTLV-I infection(K)	12	0.0003	0.003475	WNT2,WNT3,EP300,ATF2,KRAS,CREBBP,MYB,TP53,RB1,PIK3R1,JAK1,JAK3
ALL	FGF signaling pathway(P)	7	0.0003	0.003951	PPP4C,FGFR1,GRB2,KRAS,PTPN11,SPRY4,PRKCQ
ALL	Interleukin-2 signaling(R)	5	0.0003	0.003905	GRB2,KRAS,PIK3R1,JAK1,JAK3
ALL	Fatty acid, triacylglycerol, and ketone body metabolism(R)	9	0.0003	0.004093	HMGCR,ELOVL1,MED12,EP300,MUT,CREBBP,TBL1XR1,FHL2,ACSL6
ALL	AP-1 transcription factor network(N)	6	0.0005	0.005227	GATA2,EP300,ATF2,MYB,TP53,TH
ALL	Notch-mediated HES/HEY network(N)	5	0.0005	0.0052	EP300,CREBBP,NOTCH1,MYB,RB1
ALL	Interleukin-7 signaling(R)	3	0.0005	0.00563	PIK3R1,JAK1,JAK3
ALL	Interleukin-3, 5 and GM-CSF signaling(R)	5	0.0005	0.00566	GRB2,PTPN11,PIK3R1,JAK1,JAK3
ALL	il 6 signaling pathway(B)	3	0.0007	0.006857	GRB2,PTPN11,JAK1
ALL	Depolarization of the Presynaptic Terminal Triggers the Opening of Calcium Channels(R)	3	0.0007	0.006857	CACNB1,CACNB2,CACNA1A
ALL	Signaling by SCF-KIT(R)	8	0.0007	0.00696	FOXO1,EGFR,FGFR1,GRB2,KRAS,PTPN11,FER,PIK3R1
ALL	EGF receptor (ErbB1) signaling pathway(N)	4	0.0008	0.007471	EGFR,GRB2,KRAS,PTPN11
ALL	Signaling events mediated by PTP1B(N)	5	0.0008	0.007811	INSR,EGFR,GRB2,FER,PIK3R1
ALL	Notch signaling pathway(N)	5	0.0008	0.007811	GATA3,EP300,FURIN,NOTCH2,NOTCH1
ALL	IGF1 pathway(N)	4	0.0009	0.007778	GRB2,PTPN11,IGF1R,PIK3R1
ALL	IL5-mediated signaling events(N)	3	0.001	0.009218	GRB2,PTPN11,PIK3R1
ALL	EGF receptor signaling pathway(P)	6	0.001	0.00925	EGFR,GRB2,KRAS,SPRY4,PRKCQ,PRKD3
ALL	Signaling by ERBB4(R)	8	0.0011	0.009316	FOXO1,EGFR,FGFR1,GRB2,KRAS,PTPN11,PIK3R1,TAB2
ALL	N-cadherin signaling events(N)	4	0.0012	0.01033	FGFR1,PTPN11,FER,PIK3R1
ALL	p53 pathway(N)	5	0.0013	0.01064	EP300,CREBBP,TP53,HIPK2,USP7
ALL	Small cell lung cancer(K)	6	0.0013	0.01089	LAMC1,LAMB2,TP53,RB1,PIK3R1,COL4A3
ALL	Signaling by Type 1 Insulin-like Growth Factor 1 Receptor (IGF1R)(R)	6	0.0013	0.01089	FGFR1,GRB2,KRAS,PTPN11,IGF1R,PIK3R1
ALL	Signaling by FGFR(R)	8	0.0014	0.01158	FOXO1,EGFR,BRAF,FGFR1,GRB2,KRAS,PTPN11,PIK3R1
ALL	PDGFR-beta signaling pathway(N)	7	0.0015	0.01178	S1PR1,BRAF,GRB2,KRAS,PTPN11,LRP1,DNM2
ALL	Jak-STAT signaling pathway(K)	8	0.0016	0.01198	EP300,GRB2,CREBBP,PTPN11,SPRY4,PIK3R1,JAK1,JAK3
ALL	Neurotrophic factor-mediated Trk receptor signaling(N)	5	0.0016	0.01185	RASGRF1,GRB2,KRAS,PTPN11,PIK3R1
ALL	Factors involved in megakaryocyte development and platelet production(R)	7	0.0016	0.01221	GATA2,GATA3,EP300,DOCK2,CREBBP,MYB,TP53
ALL	Signalling by NGF(R)	11	0.0018	0.01333	FOXO1,EGFR,BRAF,FGFR1,GRB2,KRAS,FURIN,PTPN11,ARHGEF2,PIK3R1,DNM2
ALL	Fc-epsilon receptor I signaling in mast cells(N)	5	0.0018	0.01299	S1PR1,GRB2,PTPN11,FER,PIK3R1
ALL	Regulation of retinoblastoma protein(N)	5	0.0018	0.01299	EP300,ATF2,CREBBP,MITF,RB1
ALL	GMCSF-mediated signaling events(N)	4	0.0018	0.01296	GRB2,KRAS,PTPN11,PIK3R1
ALL	IL4-mediated signaling events(N)	5	0.0019	0.01322	GRB2,MYB,PIK3R1,JAK1,JAK3
ALL	Signaling events mediated by VEGFR1 and VEGFR2(N)	5	0.0019	0.01322	BRAF,GRB2,PTPN11,PIK3R1,DNM2
ALL	L1CAM interactions(R)	6	0.0021	0.01392	EGFR,NCAM1,LAMC1,FGFR1,MSN,DNM2
ALL	TCR signaling in na&#xef;ve CD4+ T cells(N)	5	0.0024	0.01539	ORAI1,GRB2,KRAS,PTPN11,PRKCQ
ALL	Signaling by NODAL(R)	3	0.0024	0.01575	FURIN,ACVR1C,ACVR1B
ALL	PIP3 activates AKT signaling(R)	6	0.0025	0.01638	FOXO1,EGFR,FGFR1,GRB2,PTPN11,PIK3R1
ALL	Hepatitis C(K)	7	0.0026	0.01678	EGFR,BRAF,GRB2,KRAS,TP53,PIK3R1,JAK1
ALL	Melanogenesis(K)	6	0.003	0.01845	WNT2,WNT3,EP300,KRAS,CREBBP,MITF
ALL	FOXA1 transcription factor network(N)	4	0.0031	0.01989	DSCAM,EP300,CREBBP,NFIB
ALL	PDGFR-alpha signaling pathway(N)	3	0.0032	0.02025	GRB2,PIK3R1,JAK1
ALL	proteolysis and signaling pathway of notch(B)	2	0.0032	0.02007	FURIN,NOTCH1
ALL	Validated transcriptional targets of deltaNp63 isoforms(N)	4	0.0034	0.02107	FBXW7,RUNX1,NOTCH1,DLX5
ALL	Signaling by NOTCH1(R)	5	0.0034	0.02088	EP300,FBXW7,CREBBP,NOTCH1,TBL1XR1
ALL	igf-1 signaling pathway(B)	3	0.0037	0.02171	GRB2,PTPN11,IGF1R
ALL	cell cycle: g1/s check point(B)	3	0.0037	0.02171	PTPN11,TP53,RB1
ALL	Insulin Pathway(N)	4	0.0037	0.02152	INSR,GRB2,PTPN11,PIK3R1
ALL	HIF-1 signaling pathway(K)	6	0.0037	0.02144	INSR,EGFR,EP300,CREBBP,IGF1R,PIK3R1
ALL	Arrhythmogenic right ventricular cardiomyopathy (ARVC)(K)	5	0.0038	0.02165	RYR2,CACNB1,CACNB2,CACNA1F,CACNA1D
ALL	Signaling by Insulin receptor(R)	6	0.0043	0.024	INSR,FGFR1,GRB2,KRAS,PTPN11,PIK3R1
ALL	Integrins in angiogenesis(N)	4	0.0043	0.02388	PTPN11,IGF1R,PIK3R1,COL4A3
ALL	Wnt signaling pathway(P)	10	0.0044	0.02391	WNT2,WNT3,EP300,CREBBP,ACVR1C,ACVR1B,TBL1XR1,TP53,PRKCQ,GNB1
ALL	Type II diabetes mellitus(K)	4	0.0046	0.02438	INSR,CACNA1D,CACNA1A,PIK3R1
ALL	Posttranslational regulation of adherens junction stability and dissassembly(N)	4	0.0046	0.02438	EGFR,CREBBP,IGF1R,DNM2
ALL	Notch signaling pathway(K)	4	0.0046	0.02438	EP300,CREBBP,NOTCH2,NOTCH1
ALL	FoxO family signaling(N)	4	0.0046	0.02438	FOXO1,EP300,CREBBP,USP7
ALL	Alzheimer disease-presenilin pathway(P)	6	0.0047	0.02422	WNT2,WNT3,FURIN,NOTCH2,NOTCH1,LRP1
ALL	Cardiac muscle contraction(K)	5	0.0048	0.02457	RYR2,CACNB1,CACNB2,CACNA1F,CACNA1D
ALL	Adrenergic signaling in cardiomyocytes(K)	7	0.0049	0.02495	RYR2,CACNB1,CACNB2,ATF2,CACNA1F,CACNA1D,PIK3R1
ALL	Regulation of Androgen receptor activity(N)	4	0.005	0.02514	FOXO1,EP300,CREBBP,EHMT2
ALL	Cholinergic synapse(K)	6	0.0051	0.0254	KRAS,CACNA1F,CACNA1D,CACNA1A,GNB1,PIK3R1
ALL	VEGFR3 signaling in lymphatic endothelium(N)	3	0.0052	0.02596	GRB2,PIK3R1,FLT4
ALL	Serotonergic synapse(K)	6	0.0053	0.02589	BRAF,KRAS,CACNA1F,CACNA1D,CACNA1A,GNB1
ALL	TGF-beta signaling pathway(P)	5	0.0053	0.02587	EP300,ATF2,CREBBP,ACVR1C,ACVR1B
ALL	Angiopoietin receptor Tie2-mediated signaling(N)	4	0.0053	0.02576	FOXO1,GRB2,PTPN11,PIK3R1
ALL	T cell activation(P)	5	0.0056	0.02673	BRAF,GRB2,KRAS,PRKCQ,PIK3R1
ALL	chaperones modulate interferon signaling pathway(B)	2	0.0056	0.02679	TP53,RB1
ALL	PI3 kinase pathway(P)	3	0.0058	0.027	FOXO1,INSR,GRB2
ALL	WNT ligand biogenesis and trafficking(R)	3	0.0058	0.027	WNT2,WNT3,WLS
ALL	5HT2 type receptor mediated signaling pathway(P)	3	0.0058	0.027	CACNA1F,CACNA1D,GNB1
ALL	Signaling by ERBB2(R)	7	0.006	0.02785	FOXO1,EGFR,FGFR1,GRB2,KRAS,PTPN11,PIK3R1
ALL	Hypertrophic cardiomyopathy (HCM)(K)	5	0.0062	0.02839	RYR2,CACNB1,CACNB2,CACNA1F,CACNA1D
ALL	Beta1 adrenergic receptor signaling pathway(P)	3	0.0064	0.02918	CACNA1F,CACNA1D,GNB1
ALL	IL3-mediated signaling events(N)	3	0.0064	0.02918	GRB2,PTPN11,PIK3R1
ALL	TCR signaling in na&#xef;ve CD8+ T cells(N)	4	0.0065	0.02938	ORAI1,GRB2,KRAS,PRKCQ
ALL	Neurotrophin signaling pathway(K)	6	0.0067	0.03009	BRAF,GRB2,KRAS,PTPN11,TP53,PIK3R1
ALL	Circadian Clock(R)	4	0.007	0.03082	EP300,ATF2,CREBBP,TBL1XR1
ALL	EGFR-dependent Endothelin signaling events(N)	2	0.0071	0.03086	EGFR,GRB2
ALL	btg family proteins and cell cycle regulation(B)	2	0.0071	0.03086	TP53,RB1
ALL	ErbB signaling pathway(K)	5	0.0078	0.03411	EGFR,BRAF,GRB2,KRAS,PIK3R1
ALL	Thyroid cancer(K)	3	0.0078	0.03383	BRAF,KRAS,TP53
ALL	Signaling events mediated by HDAC Class I(N)	4	0.0079	0.03383	GATA2,EP300,CREBBP,CHD4
ALL	MicroRNAs in cancer(K)	10	0.0083	0.03528	WNT3,EGFR,EP300,GRB2,KRAS,CREBBP,NOTCH2,NOTCH1,EZH2,TP53
ALL	Dilated cardiomyopathy(K)	5	0.0086	0.03581	RYR2,CACNB1,CACNB2,CACNA1F,CACNA1D
ALL	GABAergic synapse(K)	5	0.0086	0.03581	GABRA6,CACNA1F,CACNA1D,CACNA1A,GNB1
ALL	role of erbb2 in signal transduction and oncology(B)	3	0.0086	0.03573	EGFR,GRB2,JAK1
ALL	rb tumor suppressor/checkpoint signaling in response to dna damage(B)	2	0.0087	0.03556	TP53,RB1
ALL	ATF-2 transcription factor network(N)	4	0.0089	0.03628	EP300,ATF2,RB1,TH
ALL	GnRH signaling pathway(K)	5	0.0094	0.03796	EGFR,GRB2,KRAS,CACNA1F,CACNA1D
ALL	Long-term depression(K)	4	0.01	0.03963	BRAF,KRAS,CACNA1A,IGF1R
ALL	DAP12 interactions(R)	7	0.01	0.03908	FOXO1,EGFR,FGFR1,GRB2,KRAS,PTPN11,PIK3R1
ALL	Signaling by EGFR(R)	7	0.01	0.03908	FOXO1,EGFR,FGFR1,GRB2,KRAS,PTPN11,PIK3R1
ALL	Regulation of actin cytoskeleton(K)	8	0.0104	0.04045	PDGFC,EGFR,BRAF,FGFR1,SSH1,KRAS,MSN,PIK3R1
ALL	p53 signaling pathway(B)	2	0.0104	0.03927	TP53,RB1
ALL	regulation of transcriptional activity by pml(B)	2	0.0104	0.03927	TP53,RB1
ALL	Alpha6 beta4 integrin-ligand interactions(N)	2	0.0104	0.03927	LAMC1,LAMB2
ALL	Interleukin-6 signaling(R)	2	0.0104	0.03927	PTPN11,JAK1
ALL	Osteoclast differentiation(K)	6	0.0104	0.0391	GRB2,MITF,FHL2,PIK3R1,TAB2,JAK1
ALL	EPO signaling pathway(N)	3	0.0111	0.04135	GRB2,PTPN11,PIK3R1
ALL	Colorectal cancer(K)	4	0.0111	0.04081	BRAF,KRAS,TP53,PIK3R1
ALL	Signaling events mediated by focal adhesion kinase(N)	4	0.0111	0.04081	GIT2,BRAF,GRB2,PIK3R1
ALL	Influenza A(K)	7	0.0116	0.04206	EP300,ATF2,CREBBP,FURIN,ADAR,PIK3R1,JAK1
ALL	Ras Pathway(P)	4	0.0117	0.04236	BRAF,GRB2,ATF2,KRAS
ALL	insulin signaling pathway(B)	2	0.0122	0.04412	GRB2,PTPN11
ALL	O-linked glycosylation of mucins(R)	4	0.0124	0.04434	B4GALT6,ST6GALNAC3,GALNT6,GALNT18
ALL	Transcriptional misregulation in cancer(K)	7	0.0126	0.04482	FOXO1,RUNX1,WHSC1,TP53,RUNX1T1,IGF1R,FLT3
ALL	Alcoholism(K)	7	0.013	0.04586	HIST1H2BK,BRAF,GRB2,ATF2,KRAS,GNB1,TH
ALL	a6b1 and a6b4 Integrin signaling(N)	3	0.013	0.04506	EGFR,GRB2,PIK3R1
ALL	Signaling mediated by p38-alpha and p38-beta(N)	3	0.013	0.04506	ATF2,MITF,TP53
ALL	Internalization of ErbB1(N)	3	0.013	0.04506	EGFR,GRB2,KRAS
ALL	ErbB1 downstream signaling(N)	5	0.013	0.04459	EGFR,BRAF,GRB2,ATF2,KRAS
ALL	Estrogen signaling pathway(K)	5	0.013	0.04459	EGFR,GRB2,ATF2,KRAS,PIK3R1
ALL	Wnt signaling pathway(K)	6	0.0132	0.04463	WNT2,WNT3,EP300,CREBBP,TBL1XR1,TP53
ALL	Calcium signaling pathway(K)	7	0.0133	0.04478	EGFR,RYR2,ORAI1,SPHK2,CACNA1F,CACNA1D,CACNA1A
ALL	HIF-1-alpha transcription factor network(N)	4	0.0137	0.04527	GATA2,EP300,CREBBP,FURIN
ALL	Angiogenesis(P)	4	0.0137	0.04527	FGFR1,GRB2,NOTCH1,JAK1
ALL	Prion diseases(K)	3	0.014	0.04569	NCAM1,LAMC1,NOTCH1
ALL	Trk receptor signaling mediated by PI3K and PLC-gamma(N)	3	0.014	0.04569	GRB2,KRAS,PIK3R1
ALL	Insulin signaling pathway(K)	6	0.014	0.04548	FOXO1,INSR,BRAF,GRB2,KRAS,PIK3R1
ALL	Signal regulatory protein (SIRP) family interactions(R)	2	0.0142	0.04451	GRB2,PTPN11
ALL	multiple antiapoptotic pathways from igf-1r signaling lead to bad phosphorylation(B)	2	0.0142	0.04451	GRB2,IGF1R
ALL	il 3 signaling pathway(B)	2	0.0142	0.04451	GRB2,PTPN11
ALL	Signaling by Activin(R)	2	0.0142	0.04451	ACVR1C,ACVR1B
ALL	trka receptor signaling pathway(B)	2	0.0142	0.04451	GRB2,IGF1R
ALL	epo signaling pathway(B)	2	0.0142	0.04451	GRB2,PTPN11
ALL	Long-term potentiation(K)	4	0.0144	0.04461	BRAF,EP300,KRAS,CREBBP
ALL	Retrograde endocannabinoid signaling(K)	5	0.0146	0.04493	GABRA6,CACNA1F,CACNA1D,CACNA1A,GNB1
ALL	Herpes simplex infection(K)	7	0.0148	0.04522	EP300,CREBBP,PTPN11,TP53,USP7,TAB2,JAK1
ALL	ErbB2/ErbB3 signaling events(N)	3	0.015	0.04542	GRB2,KRAS,PTPN11
ALL	E2F transcription factor network(N)	4	0.0151	0.04554	ORC1,EP300,CREBBP,RB1
ALL	EPHB forward signaling(N)	3	0.0161	0.04754	GRB2,KRAS,PIK3R1
ALL	Regulation of RAC1 activity(N)	3	0.0161	0.04754	RASGRF1,DOCK2,ARHGEF2
ALL	Ras signaling in the CD4+ TCR pathway(N)	2	0.0164	0.04769	BRAF,KRAS
ALL	telomeres telomerase cellular aging and immortality(B)	2	0.0164	0.04769	TP53,RB1
ALL	Chemokine signaling pathway(K)	7	0.0165	0.04785	BRAF,GRB2,DOCK2,KRAS,GNB1,PIK3R1,JAK3
ALL	CDC42 signaling events(N)	4	0.0166	0.0478	BRAF,RASGRF1,ATF2,PIK3R1
ALL	Aldosterone-regulated sodium reabsorption(K)	3	0.0173	0.04913	INSR,KRAS,PIK3R1
ALL	Signaling events regulated by Ret tyrosine kinase(N)	3	0.0173	0.04913	GRB2,PTPN11,PIK3R1
AML	Retrograde endocannabinoid signaling(K)	8	<0,0001	0.014	ADCY5,MAPK1,GABRR1,RIMS1,GABRA4,CACNA1B,GABRG2,GNB1
AML	Acute myeloid leukemia(K)	6	<0,0001	0.0115	MAPK1,KRAS,RUNX1,KIT,CEBPA,FLT3
AML	Morphine addiction(K)	7	0.0001	0.014	ADCY5,GABRR1,GABRA4,CACNA1B,OPRM1,GABRG2,GNB1
AML	Signaling by SCF-KIT(R)	8	0.0001	0.01625	EGFR,MAPK1,PDGFRB,KRAS,PTPN11,PHLPP1,KIT,SH2B3
AML	Dorso-ventral axis formation(K)	4	0.0001	0.0148	EGFR,MAPK1,KRAS,NOTCH1
AML	SHP2 signaling(N)	5	0.0002	0.01967	EGFR,PDGFRB,KRAS,PTPN11,KDR
AML	Signaling by FGFR(R)	8	0.0003	0.01957	ADCY5,EGFR,MAPK1,PDGFRB,KRAS,PTPN11,PHLPP1,KIT
AML	Signaling by ERBB2(R)	8	0.0003	0.01763	ADCY5,EGFR,MAPK1,PDGFRB,KRAS,PTPN11,PHLPP1,KIT
AML	EGF receptor (ErbB1) signaling pathway(N)	4	0.0003	0.01611	EGFR,MAPK1,KRAS,PTPN11
AML	Signaling events mediated by HDAC Class I(N)	5	0.0004	0.0194	GATA2,MTA2,HDAC3,MAX,CHD4
AML	GABAergic synapse(K)	6	0.0005	0.022	ADCY5,GABRR1,GABRA4,CACNA1B,GABRG2,GNB1
AML	Mitotic Telophase/Cytokinesis(R)	3	0.0005	0.02167	MAU2,SMC1A,SMC3
AML	GABA-B_receptor_II_signaling(P)	2	0.0005	0.01886	CACNA1G,CACNA1B
AML	Endogenous_cannabinoid_signaling(P)	2	0.0005	0.01886	CACNA1G,CACNA1B
AML	Validated targets of C-MYC transcriptional repression(N)	5	0.0005	0.0178	PDGFRB,DNMT3A,HDAC3,MAX,CEBPA
AML	DAP12 interactions(R)	8	0.0006	0.01665	ADCY5,EGFR,MAPK1,PDGFRB,KRAS,PTPN11,PHLPP1,KIT
AML	Signaling by EGFR(R)	8	0.0006	0.01665	ADCY5,EGFR,MAPK1,PDGFRB,KRAS,PTPN11,PHLPP1,KIT
AML	Signaling by PDGF(R)	8	0.0007	0.01817	ADCY5,EGFR,MAPK1,PDGFRB,KRAS,PTPN11,PHLPP1,KIT
AML	Glioma(K)	5	0.0007	0.01889	EGFR,MAPK1,PDGFRB,KRAS,TP53
AML	Neurotransmitter Receptor Binding And Downstream Transmission In The Postsynaptic Cell(R)	7	0.0008	0.01825	ADCY5,GRIK4,MAPK1,GABRR1,GABRA4,GABRG2,GNB1
AML	Calcium signaling pathway(K)	8	0.0008	0.01843	EGFR,RYR3,PDGFRB,ATP2A2,CACNA1G,CACNA1E,CACNA1B,NOS2
AML	Bladder cancer(K)	4	0.0008	0.01768	EGFR,MAPK1,KRAS,TP53
AML	Pathways in cancer(K)	11	0.0008	0.01778	EGFR,MAPK1,PDGFRB,KRAS,RUNX1,MAX,NOS2,TP53,KIT,CEBPA,FLT3
AML	Signalling by NGF(R)	10	0.0009	0.018	ADCY5,EGFR,MAPK1,PDGFRB,KRAS,PTPN11,HDAC3,RIT1,PHLPP1,KIT
AML	Nicotine addiction(K)	4	0.001	0.01888	GABRR1,GABRA4,CACNA1B,GABRG2
AML	Melanoma(K)	5	0.0011	0.02038	EGFR,MAPK1,PDGFRB,KRAS,TP53
AML	Signaling by ERBB4(R)	7	0.0011	0.02026	EGFR,MAPK1,PDGFRB,KRAS,PTPN11,PHLPP1,KIT
AML	S1P1 pathway(N)	3	0.0012	0.02096	MAPK1,PDGFRB,KDR
AML	Chronic myeloid leukemia(K)	5	0.0012	0.02076	MAPK1,KRAS,RUNX1,PTPN11,TP53
AML	MicroRNAs in cancer(K)	10	0.0014	0.02227	EGFR,MAPK1,PDGFRB,KRAS,DNMT3B,DNMT3A,NOTCH1,EZH2,TP53,EZR
AML	Signaling by Leptin(R)	3	0.0016	0.02461	MAPK1,KRAS,PTPN11
AML	Type II diabetes mellitus(K)	4	0.0019	0.02847	MAPK1,CACNA1G,CACNA1E,CACNA1B
AML	P53 pathway feedback loops 1(P)	2	0.002	0.02909	TP53,TP73
AML	Neurotrophin signaling pathway(K)	6	0.002	0.02841	MAPK1,KRAS,PTPN11,TP53,SH2B3,TP73
AML	MAPK signaling pathway(K)	9	0.002	0.02777	EGFR,MAPK1,PDGFRB,KRAS,CACNA1G,CACNA1E,CACNA1B,MAX,TP53
AML	Factors involved in megakaryocyte development and platelet production(R)	6	0.0022	0.02933	GATA2,WEE1,KIF2B,TP53,SH2B3,EHD2
AML	p53 pathway feedback loops 2(P)	3	0.0023	0.0307	KRAS,TP53,TP73
AML	Endometrial cancer(K)	4	0.0025	0.03324	EGFR,MAPK1,KRAS,TP53
AML	Gap junction(K)	5	0.0029	0.03505	ADCY5,EGFR,MAPK1,PDGFRB,KRAS
AML	Prostate cancer(K)	5	0.0029	0.03505	EGFR,MAPK1,PDGFRB,KRAS,TP53
AML	Oxidative Stress Induced Senescence(R)	5	0.0029	0.03505	EED,SUZ12,MAPK1,EZH2,TP53
AML	Proteoglycans in cancer(K)	8	0.0031	0.0371	ANK2,EGFR,MAPK1,KRAS,PTPN11,KDR,TP53,EZR
AML	Ras signaling pathway(K)	8	0.0033	0.03833	EGFR,MAPK1,PDGFRB,KRAS,PTPN11,KDR,GNB1,KIT
AML	Non-small cell lung cancer(K)	4	0.0033	0.03745	EGFR,MAPK1,KRAS,TP53
AML	Hepatitis C(K)	6	0.0033	0.03684	EGFR,MAPK1,KRAS,TP53,CLDN11,CLDN14
AML	Thyroid cancer(K)	3	0.004	0.04283	MAPK1,KRAS,TP53
AML	Circadian entrainment(K)	5	0.0042	0.04385	ADCY5,MAPK1,RYR3,CACNA1G,GNB1
AML	Neurotrophic factor-mediated Trk receptor signaling(N)	4	0.0042	0.0435	MAPK1,KRAS,PTPN11,RIT1
AML	PIP3 activates AKT signaling(R)	5	0.0044	0.04408	EGFR,PDGFRB,PTPN11,PHLPP1,KIT
AML	Estrogen signaling pathway(K)	5	0.0047	0.04732	ADCY5,EGFR,MAPK1,KRAS,OPRM1
Bladder	Semaphorin interactions(R)	6	<0,0001	<1,000e-03	ARHGAP35,RHOA,RHOB,HSP90AA1,ROCK2,MYH10
Bladder	Regulation of Androgen receptor activity(N)	5	<0,0001	<5,000e-04	HSP90AA1,RXRA,CREBBP,EP300,SMARCA2
Bladder	Retinoic acid receptors-mediated signaling(N)	4	<0,0001	<3,333e-04	RARG,RXRA,CREBBP,EP300
Bladder	Glucocorticoid receptor regulatory network(N)	5	<0,0001	0.00025	HSP90AA1,CREBBP,TP53,EP300,SMARCC2
Bladder	Prostate cancer(K)	5	<0,0001	0.0006	SOS2,HSP90AA1,CREBBP,TP53,EP300
Bladder	EPHA2 forward signaling(N)	3	<0,0001	0.001833	ARHGAP35,RHOA,EPHA2
Bladder	Nephrin interactions(R)	3	0.0001	0.003429	MAGI2,SPTBN1,SPTAN1
Bladder	Focal adhesion(K)	6	0.0001	0.0035	ARHGAP35,SOS2,RHOA,ROCK2,COL5A1,RELN
Bladder	Signaling events mediated by HDAC Class III(N)	3	0.0001	0.004556	CREBBP,TP53,EP300
Bladder	Validated targets of C-MYC transcriptional activation(N)	4	0.0001	0.0045	HSP90AA1,CREBBP,TP53,EP300
Bladder	Wnt signaling pathway(K)	5	0.0001	0.004273	RHOA,ROCK2,CREBBP,TP53,EP300
Bladder	Pathways in cancer(K)	7	0.0002	0.004167	SOS2,RHOA,HSP90AA1,RXRA,CREBBP,TP53,EP300
Bladder	EPHA forward signaling(N)	3	0.0002	0.005615	RHOA,EPHA2,EPHA5
Bladder	TGF-beta signaling pathway(K)	4	0.0002	0.005214	BMPR2,RHOA,CREBBP,EP300
Bladder	PI3K-Akt signaling pathway(K)	7	0.0002	0.005067	SOS2,HSP90AA1,RXRA,TP53,COL5A1,EPHA2,RELN
Bladder	Wnt signaling pathway(P)	6	0.0004	0.00925	CREBBP,TP53,CELSR3,ARID1A,EP300,SMARCA2
Bladder	p53 pathway(P)	3	0.0006	0.01253	CREBBP,TP53,EP300
Bladder	Pre-NOTCH Expression and Processing(R)	3	0.0006	0.01256	CREBBP,TP53,EP300
Bladder	MicroRNAs in cancer(K)	6	0.0006	0.01326	BMPR2,SOS2,RHOA,CREBBP,TP53,EP300
Bladder	Huntington disease(P)	4	0.001	0.01885	CREBBP,GRIN2A,TP53,EP300
Bladder	Signaling by Rho GTPases(R)	4	0.001	0.01867	ARHGAP35,SOS2,RHOA,RHOB
Bladder	Circadian Clock(R)	3	0.001	0.01795	RXRA,CREBBP,EP300
Bladder	Regulation of actin cytoskeleton(K)	5	0.001	0.01765	ARHGAP35,SOS2,RHOA,ROCK2,MYH10
Bladder	Non-small cell lung cancer(K)	3	0.0011	0.01854	SOS2,RXRA,TP53
Bladder	Axon guidance(K)	4	0.0011	0.01824	RHOA,ROCK2,EPHA2,EPHA5
Bladder	p53 pathway(N)	3	0.0012	0.01788	CREBBP,TP53,EP300
Bladder	Ras signaling pathway(K)	5	0.0013	0.01915	SOS2,RHOA,NF1,GRIN2A,EPHA2
Bladder	Direct p53 effectors(N)	4	0.0014	0.01896	CREBBP,TP53,EPHA2,EP300
Bladder	Tight junction(K)	4	0.0014	0.01872	RHOA,MAGI2,SPTAN1,MYH10
Bladder	ucalpain and friends in cell spread(B)	2	0.0014	0.01752	RHOA,SPTAN1
Bladder	PAR4-mediated thrombin signaling events(N)	2	0.0014	0.01752	RHOA,ROCK2
Bladder	Signaling events mediated by focal adhesion kinase(N)	3	0.0015	0.01803	ARHGAP35,RHOA,ROCK2
Bladder	Ras Pathway(P)	3	0.0016	0.01848	SOS2,RHOA,RHOB
Bladder	control of gene expression by vitamin d receptor(B)	2	0.0016	0.0176	RXRA,SMARCC2
Bladder	chromatin remodeling by hswi/snf atp-dependent complexes(B)	2	0.0016	0.0176	NF1,SMARCC2
Bladder	Renal cell carcinoma(K)	3	0.0018	0.01897	SOS2,CREBBP,EP300
Bladder	Long-term potentiation(K)	3	0.0019	0.01911	CREBBP,GRIN2A,EP300
Bladder	E2F transcription factor network(N)	3	0.0019	0.01921	CREBBP,EP300,SMARCA2
Bladder	p75(NTR)-mediated signaling(N)	3	0.002	0.01923	RHOA,RHOB,TP53
Bladder	Hypoxic and oxygen homeostasis regulation of HIF-1-alpha(N)	2	0.0022	0.01965	HSP90AA1,TP53
Bladder	Signaling by NOTCH1(R)	3	0.0023	0.02005	FBXW7,CREBBP,EP300
Bladder	Adherens junction(K)	3	0.0024	0.02045	RHOA,CREBBP,EP300
Bladder	Integrin signalling pathway(P)	4	0.0025	0.02116	SOS2,RHOA,RHOB,COL5A1
Bladder	Transcriptional Regulation of White Adipocyte Differentiation(R)	3	0.0029	0.023	RXRA,CREBBP,EP300
Bladder	ccr3 signaling in eosinophils(B)	2	0.0029	0.0232	RHOA,ROCK2
Bladder	TGF-beta signaling pathway(P)	3	0.0031	0.02341	BMPR2,CREBBP,EP300
Bladder	C-MYB transcription factor network(N)	3	0.0033	0.02472	CREBBP,EP300,SMARCA2
Bladder	Regulation of Hypoxia-inducible Factor (HIF) by Oxygen(R)	2	0.0038	0.02721	CREBBP,EP300
Bladder	Transcriptional misregulation in cancer(K)	4	0.0039	0.02743	KMT2A,RXRA,TP53,WHSC1
Bladder	RXR and RAR heterodimerization with other nuclear receptor(N)	2	0.0041	0.02806	RARG,RXRA
Bladder	Lissencephaly gene (LIS1) in neuronal migration and development(N)	2	0.0047	0.03046	RHOA,RELN
Bladder	Reelin signaling pathway(N)	2	0.0047	0.03046	GRIN2A,RELN
Bladder	Thyroid cancer(K)	2	0.005	0.03183	RXRA,TP53
Bladder	Circadian entrainment(K)	3	0.0053	0.0325	GRIN2A,RYR1,RYR2
Bladder	GPVI-mediated activation cascade(R)	2	0.0057	0.03476	RHOA,RHOB
Bladder	Syndecan-2-mediated signaling events(N)	2	0.0061	0.03563	RHOA,NF1
Bladder	Noncanonical Wnt signaling pathway(N)	2	0.0061	0.03563	CHD7,RHOA
Bladder	Viral carcinogenesis(K)	4	0.0065	0.03674	RHOA,CREBBP,TP53,EP300
Bladder	HIF-2-alpha transcription factor network(N)	2	0.0065	0.03627	CREBBP,EP300
Bladder	Rap1 signaling pathway(K)	4	0.0072	0.03972	RHOA,MAGI2,GRIN2A,EPHA2
Bladder	Class I PI3K signaling events(N)	2	0.0085	0.04652	RHOA,HSP90AA1
Bladder	Proteoglycans in cancer(K)	4	0.0087	0.04715	SOS2,RHOA,ROCK2,TP53
Bladder	Leukocyte transendothelial migration(K)	3	0.009	0.04781	ARHGAP35,RHOA,ROCK2
Bladder	IFN-gamma pathway(N)	2	0.0094	0.04945	CREBBP,EP300
Bladder	Neurotrophin signaling pathway(K)	3	0.0094	0.04877	SOS2,RHOA,TP53
Bladder	Factors involved in megakaryocyte development and platelet production(R)	3	0.0098	0.04937	CREBBP,TP53,EP300
Bladder	Plasma membrane estrogen receptor signaling(N)	2	0.0103	0.04979	RHOA,ROCK2
Bladder	Stabilization and expansion of the E-cadherin adherens junction(N)	2	0.0103	0.04979	RHOA,EPHA2
Bladder	PAR1-mediated thrombin signaling events(N)	2	0.0107	0.04962	RHOA,ROCK2
Bladder	FOXA1 transcription factor network(N)	2	0.0107	0.04962	CREBBP,EP300
Bladder	LKB1 signaling events(N)	2	0.0107	0.04962	HSP90AA1,TP53
Bladder	Validated transcriptional targets of deltaNp63 isoforms(N)	2	0.0112	0.04984	FBXW7,COL5A1
Bladder	PLK1 signaling events(N)	2	0.0112	0.04984	RHOA,ROCK2
Breast	Melanoma(K)	5	<0,0001	<1,000e-03	CDH1,PTEN,PIK3CA,TP53,RB1
Breast	Hepatitis B(K)	6	<0,0001	<5,000e-04	PTEN,MAP3K1,PIK3CA,MAP2K4,TP53,RB1
Breast	Ceramide signaling pathway(N)	4	<0,0001	0.001667	MAP3K1,MADD,MAP2K4,RB1
Breast	Endometrial cancer(K)	4	<0,0001	0.0015	CDH1,PTEN,PIK3CA,TP53
Breast	RAC1 signaling pathway(N)	4	<0,0001	0.002	CDH1,MAP3K1,MAP2K4,NCKAP1
Breast	fas signaling pathway (cd95)(B)	3	<0,0001	0.002667	MAP3K1,MAP2K4,RB1
Breast	Glioma(K)	4	<0,0001	0.003	PTEN,PIK3CA,TP53,RB1
Breast	p53 pathway feedback loops 2(P)	3	<0,0001	0.00325	PTEN,PIK3CA,TP53
Breast	CDC42 signaling events(N)	4	0.0001	0.002889	CDH1,MAP3K1,PIK3CA,MAP2K4
Breast	Chronic myeloid leukemia(K)	4	0.0001	0.0026	PIK3CA,RUNX1,TP53,RB1
Breast	Apoptosis signaling pathway(P)	3	0.0001	0.002636	PIK3CA,MADD,PRKCQ
Breast	Signaling events mediated by Hepatocyte Growth Factor Receptor (c-Met)(N)	4	0.0001	0.003083	CDH1,MAP3K1,PIK3CA,MAP2K4
Breast	EGF receptor signaling pathway(P)	4	0.0001	0.003231	RASAL2,PIK3CA,NF1,PRKCQ
Breast	Insulin/IGF pathway-protein kinase B signaling cascade(P)	2	0.0001	0.003214	PTEN,PIK3CA
Breast	Small cell lung cancer(K)	4	0.0001	0.003267	PTEN,PIK3CA,TP53,RB1
Breast	ceramide signaling pathway(B)	3	0.0001	0.003125	MAP3K1,MADD,MAP2K4
Breast	Prostate cancer(K)	4	0.0001	0.003059	PTEN,PIK3CA,TP53,RB1
Breast	E-cadherin signaling in the nascent adherens junction(N)	3	0.0002	0.003444	CDH1,PIK3CA,NCKAP1
Breast	Bladder cancer(K)	3	0.0002	0.003526	CDH1,TP53,RB1
Breast	Netrin-1 signaling(R)	3	0.0003	0.0047	TRPC5,SLIT2,PRKCQ
Breast	chaperones modulate interferon signaling pathway(B)	2	0.0003	0.004619	TP53,RB1
Breast	Fc epsilon receptor (FCERI) signaling(R)	6	0.0003	0.005136	PTEN,MAP3K1,PIK3CA,MAP2K4,ITPR1,PRKCQ
Breast	p53 pathway(P)	3	0.0003	0.004708	PTEN,PIK3CA,TP53
Breast	FOXA2 and FOXA3 transcription factor networks(N)	3	0.0003	0.004708	NF1,FOXA1,ABCC8
Breast	Pathways in cancer(K)	6	0.0003	0.0052	CDH1,PTEN,PIK3CA,RUNX1,TP53,RB1
Breast	btg family proteins and cell cycle regulation(B)	2	0.0003	0.005115	TP53,RB1
Breast	keratinocyte differentiation(B)	3	0.0004	0.006667	MAP3K1,MAP2K4,PRKCQ
Breast	rb tumor suppressor/checkpoint signaling in response to dna damage(B)	2	0.0004	0.006464	TP53,RB1
Breast	p53 signaling pathway(B)	2	0.0005	0.006967	TP53,RB1
Breast	regulation of transcriptional activity by pml(B)	2	0.0005	0.006967	TP53,RB1
Breast	Endothelin signaling pathway(P)	3	0.0006	0.007742	PIK3CA,ITPR1,PRKCQ
Breast	Direct p53 effectors(N)	4	0.0006	0.007906	PTEN,FOXA1,TP53,RB1
Breast	Non-small cell lung cancer(K)	3	0.0006	0.007667	PIK3CA,TP53,RB1
Breast	human cytomegalovirus and map kinase pathways(B)	2	0.0007	0.008676	MAP3K1,RB1
Breast	JNK signaling in the CD4+ TCR pathway(N)	2	0.0008	0.009139	MAP3K1,MAP2K4
Breast	telomeres telomerase cellular aging and immortality(B)	2	0.0008	0.009139	TP53,RB1
Breast	Fc-epsilon receptor I signaling in mast cells(N)	3	0.0008	0.008892	MAP3K1,PIK3CA,MAP2K4
Breast	HTLV-I infection(K)	5	0.0009	0.009368	MAP3K1,PIK3CA,MAP2K4,TP53,RB1
Breast	TCR signaling(R)	3	0.0009	0.009125	PTEN,PIK3CA,PRKCQ
Breast	BCR signaling pathway(N)	3	0.0009	0.009125	PTEN,MAP3K1,PIK3CA
Breast	Pancreatic cancer(K)	3	0.0009	0.009171	PIK3CA,TP53,RB1
Breast	tnfr1 signaling pathway(B)	2	0.0012	0.01057	MADD,MAP2K4
Breast	map kinase inactivation of smrt corepressor(B)	2	0.0013	0.01121	MAP3K1,MAP2K4
Breast	tumor suppressor arf inhibits ribosomal biogenesis(B)	2	0.0014	0.0123	TP53,RB1
Breast	T cell activation(P)	3	0.0017	0.01402	PIK3CA,ITPR1,PRKCQ
Breast	Phosphatidylinositol signaling system(K)	3	0.0017	0.01402	PTEN,PIK3CA,ITPR1
Breast	E-cadherin signaling in keratinocytes(N)	2	0.0018	0.01365	CDH1,PIK3CA
Breast	tnf/stress related signaling(B)	2	0.0018	0.01365	MAP3K1,MAP2K4
Breast	TRAIL signaling pathway(N)	2	0.0019	0.01319	MAP3K1,MAP2K4
Breast	egf signaling pathway(B)	2	0.0019	0.01319	MAP3K1,MAP2K4
Breast	Nephrin interactions(R)	2	0.0019	0.01319	PIK3CA,ACTN2
Breast	Effects of PIP2 hydrolysis(R)	2	0.0019	0.01319	ITPR1,PRKCQ
Breast	cell cycle: g1/s check point(B)	2	0.0019	0.01319	TP53,RB1
Breast	Signaling events mediated by the Hedgehog family(N)	2	0.0021	0.01396	PIK3CA,LRP2
Breast	Hypoxia response via HIF activation(P)	2	0.0023	0.01447	PTEN,PIK3CA
Breast	inhibition of cellular proliferation by gleevec(B)	2	0.0023	0.01447	MAP3K1,MAP2K4
Breast	Ephrin B reverse signaling(N)	2	0.0023	0.01447	PIK3CA,MAP2K4
Breast	GnRH signaling pathway(K)	3	0.0024	0.01543	MAP3K1,MAP2K4,ITPR1
Breast	links between pyk2 and map kinases(B)	2	0.0025	0.01515	MAP3K1,MAP2K4
Breast	VEGFR3 signaling in lymphatic endothelium(N)	2	0.0025	0.01515	PIK3CA,MAP2K4
Breast	PI3 kinase pathway(P)	2	0.0027	0.016	PTEN,PIK3CA
Breast	Epstein-Barr virus infection(K)	4	0.0027	0.01594	PIK3CA,MAP2K4,TP53,RB1
Breast	pdgf signaling pathway(B)	2	0.0029	0.01652	MAP3K1,MAP2K4
Breast	Focal adhesion(K)	4	0.0029	0.01635	PTEN,PIK3CA,ACTN2,RELN
Breast	Viral carcinogenesis(K)	4	0.0029	0.01635	PIK3CA,TP53,ACTN2,RB1
Breast	fc epsilon receptor i signaling in mast cells(B)	2	0.0031	0.01643	MAP3K1,MAP2K4
Breast	Reelin signaling pathway(N)	2	0.0031	0.01643	PIK3CA,RELN
Breast	ErbB1 downstream signaling(N)	3	0.0031	0.01619	MAP3K1,MAP2K4,NCKAP1
Breast	Osteopontin-mediated events(N)	2	0.0033	0.01658	MAP3K1,PIK3CA
Breast	Thyroid cancer(K)	2	0.0033	0.01658	CDH1,TP53
Breast	CD40/CD40L signaling(N)	2	0.0033	0.01658	MAP3K1,MAP2K4
Breast	Regulation of actin cytoskeleton(K)	4	0.0034	0.01661	PIK3CA,NCKAP1L,ACTN2,NCKAP1
Breast	Nectin adhesion pathway(N)	2	0.0035	0.01684	CDH1,PIK3CA
Breast	p38 mapk signaling pathway(B)	2	0.0038	0.01758	MAP3K1,MAP2K4
Breast	toll-like receptor pathway(B)	2	0.0042	0.01908	MAP3K1,MAP2K4
Breast	angiotensin ii mediated activation of jnk pathway via pyk2 dependent signaling(B)	2	0.0045	0.01996	MAP3K1,MAP2K4
Breast	a6b1 and a6b4 Integrin signaling(N)	2	0.0047	0.0206	CDH1,PIK3CA
Breast	Neurotrophin signaling pathway(K)	3	0.0051	0.02159	MAP3K1,PIK3CA,TP53
Breast	PDGFR-beta signaling pathway(N)	3	0.0051	0.02159	PTEN,MAP2K4,NCKAP1
Breast	IFN-gamma pathway(N)	2	0.0061	0.02524	MAP3K1,PIK3CA
Breast	MAPK signaling pathway(K)	4	0.0066	0.02673	MAP3K1,NF1,MAP2K4,TP53
Breast	Stabilization and expansion of the E-cadherin adherens junction(N)	2	0.0067	0.02709	CDH1,NCKAP1
Breast	Tight junction(K)	3	0.0069	0.02698	PTEN,ACTN2,PRKCQ
Breast	Measles(K)	3	0.0069	0.02698	PIK3CA,TP53,PRKCQ
Breast	Ubiquitin mediated proteolysis(K)	3	0.0074	0.0286	FBXW7,MAP3K1,BIRC6
Breast	Validated transcriptional targets of deltaNp63 isoforms(N)	2	0.0074	0.02828	FBXW7,RUNX1
Breast	Wnt signaling pathway(P)	4	0.0075	0.02818	CDH1,TP53,ITPR1,PRKCQ
Breast	RhoA signaling pathway(N)	2	0.0077	0.02881	PTEN,MAP2K4
Breast	TNF receptor signaling pathway(N)	2	0.008	0.02893	MAP3K1,MADD
Breast	FGF signaling pathway(N)	2	0.008	0.02893	CDH1,PIK3CA
Breast	Calcineurin-regulated NFAT-dependent transcription in lymphocytes(N)	2	0.008	0.02893	GATA3,PRKCQ
Breast	PI Metabolism(R)	2	0.008	0.02893	PTEN,PIK3CA
Breast	IL6-mediated signaling events(N)	2	0.0084	0.02953	PIK3CA,MAP2K4
Breast	Type II diabetes mellitus(K)	2	0.0087	0.03065	PIK3CA,ABCC8
Breast	Muscle contraction(R)	2	0.0091	0.03055	TTN,ACTN2
Breast	t cell receptor signaling pathway(B)	2	0.0091	0.03055	MAP3K1,MAP2K4
Breast	Role of Calcineurin-dependent NFAT signaling in lymphocytes(N)	2	0.0098	0.03283	MAP3K1,PRKCQ
Breast	Signaling by FGFR(R)	3	0.0101	0.03373	PTEN,PIK3CA,ITPR1
Breast	Caspase cascade in apoptosis(N)	2	0.0102	0.03303	MAP3K1,MADD
Breast	Signaling events mediated by Stem cell factor receptor (c-Kit)(N)	2	0.0102	0.03303	PTEN,PIK3CA
Breast	Apoptotic execution phase(R)	2	0.0102	0.03303	CDH1,PRKCQ
Breast	Signaling by ERBB2(R)	3	0.0103	0.0332	PTEN,PIK3CA,ITPR1
Breast	Integrin signalling pathway(P)	3	0.0108	0.03455	PIK3CA,MAP2K4,ACTN2
Breast	mapkinase signaling pathway(B)	2	0.0109	0.03428	MAP3K1,MAP2K4
Breast	Acute myeloid leukemia(K)	2	0.0121	0.038	PIK3CA,RUNX1
Breast	DNA Damage/Telomere Stress Induced Senescence(R)	2	0.0125	0.0379	TP53,RB1
Breast	ATF-2 transcription factor network(N)	2	0.0125	0.0379	NF1,RB1
Breast	B cell activation(P)	2	0.0129	0.03887	PIK3CA,ITPR1
Breast	mTOR signaling pathway(K)	2	0.0133	0.04023	PTEN,PIK3CA
Breast	DAP12 interactions(R)	3	0.0134	0.03958	PTEN,PIK3CA,ITPR1
Breast	Signaling by EGFR(R)	3	0.0134	0.03958	PTEN,PIK3CA,ITPR1
Breast	Inositol phosphate metabolism(K)	2	0.0138	0.04006	PTEN,PIK3CA
Breast	Colorectal cancer(K)	2	0.0142	0.04123	PIK3CA,TP53
Breast	Signaling events mediated by focal adhesion kinase(N)	2	0.0142	0.04123	PIK3CA,MAP2K4
Breast	Signaling by PDGF(R)	3	0.0145	0.04174	PTEN,PIK3CA,ITPR1
Breast	Ras Pathway(P)	2	0.0146	0.04088	MAP3K1,PIK3CA
Breast	TCR signaling in na&#xef;ve CD4+ T cells(N)	2	0.016	0.04385	PTEN,PRKCQ
Breast	p53 signaling pathway(K)	2	0.0169	0.04661	PTEN,TP53
Breast	p75(NTR)-mediated signaling(N)	2	0.0174	0.04689	PIK3CA,TP53
Breast	PI3K-Akt signaling pathway(K)	4	0.0175	0.04513	PTEN,PIK3CA,TP53,RELN
Breast	Fc epsilon RI signaling pathway(K)	2	0.0178	0.04502	PIK3CA,MAP2K4
Breast	AP-1 transcription factor network(N)	2	0.0178	0.04502	PTEN,TP53
Breast	Inflammation mediated by chemokine and cytokine signaling pathway(P)	2	0.0188	0.04656	PTEN,PIK3CA
Breast	Thyroid hormone synthesis(K)	2	0.0188	0.04656	ITPR1,LRP2
Breast	Adherens junction(K)	2	0.0193	0.0475	CDH1,ACTN2
Breast	Arrhythmogenic right ventricular cardiomyopathy (ARVC)(K)	2	0.0198	0.0483	ACTN2,RYR2
Breast	Bacterial invasion of epithelial cells(K)	2	0.0208	0.04993	CDH1,PIK3CA
Cervix	Proteoglycans in cancer(K)	27	<0,0001	<1,000e-03	CTNNB1,WNT10A,ROCK2,PIK3CD,MAPK1,ERBB3,FGF9,FGF2,FLNA,SOS1,ANK2,ANK3,FRS2,EGFR,PTK2,SDC2,RHOA,DDX5,CBLB,FZD1,FZD7,PTCH1,TLR2,WNT5A,MTOR,PRKCA,PPP1R12A
Cervix	Pathways in cancer(K)	33	<0,0001	<5,000e-04	CTNNB1,WNT10A,PIK3CD,CTNNA1,MAPK1,FGF9,FGF2,AR,PML,SOS1,TGFB3,EGFR,EP300,PTK2,EPAS1,CASP8,RHOA,EGLN1,CEBPA,PDGFRB,LAMB2,CREBBP,LAMA1,CBLB,NFKB2,GLI1,FZD1,FZD7,PTCH1,WNT5A,MTOR,PRKCA,APC
Cervix	L1CAM interactions(R)	16	<0,0001	<3,333e-04	L1CAM,SCN2A,MAPK1,ANK2,ANK3,EGFR,SCN8A,DLG1,CNTN2,DCX,SCN5A,LAMA1,SDCBP,SPTBN2,KCNQ2,SPTAN1
Cervix	Presenilin action in Notch and Wnt signaling(N)	10	<0,0001	0.00175	CTNNB1,MAPK1,DLL1,APH1A,NCSTN,CREBBP,NOTCH1,NLK,FZD1,APC
Cervix	Focal adhesion(K)	22	<0,0001	0.002	CTNNB1,ROCK2,MYLK3,PIK3CD,MAPK1,FLNA,SOS1,COL6A3,EGFR,RELN,PTK2,RHOA,PDGFRB,LAMB2,LAMA1,COL11A2,ITGA7,ARHGAP5,PRKCA,TNC,ARHGAP35,PPP1R12A
Cervix	Signaling by ERBB4(R)	18	<0,0001	0.001833	PIK3CD,MAPK1,ERBB3,FGF9,FGF2,SOS1,FRS2,EGFR,TSC2,APH1A,NCSTN,JAK2,PDGFRB,PSEN2,ADAM17,AGO2,AGO3,MTOR
Cervix	Adrenergic signaling in cardiomyocytes(K)	18	<0,0001	0.001571	PPP2R5B,PIK3CD,MAPK1,RYR2,GNAI2,PPP2R2D,SLC8A1,CACNA2D1,ADRA1A,PPP2R1A,SCN5A,ADCY5,ATP2B2,ATP2B4,ATP2A2,TNNT2,PRKCA,TPM2
Cervix	Notch signaling pathway(K)	10	<0,0001	0.001625	JAG1,DLL1,EP300,APH1A,NCSTN,CREBBP,NOTCH2,NOTCH1,PSEN2,ADAM17
Cervix	Notch signaling pathway(P)	7	<0,0001	0.001444	JAG1,HEY1,APH1A,NCSTN,NOTCH2,NOTCH1,PSEN2
Cervix	Signaling by NOTCH1(R)	12	<0,0001	0.0013	JAG1,DLL1,EP300,FBXW7,HDAC8,HEY1,APH1A,NCSTN,CREBBP,NOTCH1,PSEN2,ADAM17
Cervix	Regulation of actin cytoskeleton(K)	22	<0,0001	0.001273	ROCK2,MYLK3,PIK3CD,MYH9,MAPK1,FGF9,FGF2,SOS1,GNA13,EGFR,ARPC5,PTK2,PIP5K1A,RHOA,LIMK1,PDGFRB,NCKAP1,ITGA7,ARHGAP35,PPP1R12A,APC,F2R
Cervix	Signaling by FGFR(R)	18	<0,0001	0.001167	PIK3CD,MAPK1,ERBB3,FGF9,FGF2,PDE1C,SOS1,PRKAR2B,FRS2,EGFR,TSC2,PPP2R1A,ADCY5,PDGFRB,AGO2,AGO3,MTOR,PRKCA
Cervix	Syndecan-4-mediated signaling events(N)	8	<0,0001	0.001538	FGF2,PTK2,RHOA,LAMA1,FZD7,SDCBP,PRKCA,TNC
Cervix	Signaling by PDGF(R)	19	<0,0001	0.001786	PIK3CD,MAPK1,ERBB3,FGF9,FGF2,PDE1C,SOS1,COL6A3,PRKAR2B,FRS2,EGFR,TSC2,ADCY5,PDGFRB,STAT6,AGO2,AGO3,MTOR,PRKCA
Cervix	Angiogenesis(P)	11	<0,0001	0.0018	MAPK1,SOS1,JAG1,FRS2,PTK2,TEK,RHOA,PDGFRB,NOTCH1,FZD1,APC
Cervix	Signalling by NGF(R)	25	<0,0001	0.00175	PIK3CD,MAPK1,ERBB3,FGF9,FGF2,PDE1C,SOS1,PRKAR2B,FRS2,EGFR,TSC2,RHOA,PPP2R1A,APH1A,NCSTN,ADCY5,PDGFRB,RIT1,PSEN2,ADAM17,AGO2,AGO3,MTOR,PRKCA,LINGO1
Cervix	S1P3 pathway(N)	7	<0,0001	0.001647	MAPK1,GNAI2,GNA13,GNA11,RHOA,JAK2,PDGFRB
Cervix	Ion channel transport(R)	14	0.0001	0.001889	RYR2,GLRA2,TRPV4,HTR3B,SCNN1G,ATP2B2,ATP2B4,TRPC3,ATP2A2,TPCN2,GABRB3,GABRA1,GABRG2,GLRB
Cervix	Signaling by NOTCH4(R)	5	0.0001	0.0018	JAG1,DLL1,APH1A,NCSTN,PSEN2
Cervix	Signaling by NOTCH3(R)	5	0.0001	0.0018	JAG1,DLL1,APH1A,NCSTN,PSEN2
Cervix	Signaling by ERBB2(R)	17	0.0001	0.00219	PIK3CD,MAPK1,ERBB3,FGF9,FGF2,PDE1C,SOS1,PRKAR2B,FRS2,EGFR,TSC2,ADCY5,PDGFRB,AGO2,AGO3,MTOR,PRKCA
Cervix	Signaling by EGFR(R)	18	0.0001	0.002136	PIK3CD,MAPK1,ERBB3,FGF9,FGF2,PDE1C,SOS1,PRKAR2B,FRS2,EGFR,TSC2,ADCY5,PDGFRB,ADAM17,AGO2,AGO3,MTOR,PRKCA
Cervix	SHP2 signaling(N)	9	0.0001	0.003826	SOS1,FRS2,EGFR,TEK,SDC2,RHOA,JAK2,PDGFRB,ARHGAP35
Cervix	Calcium signaling pathway(K)	18	0.0001	0.004125	MYLK3,RYR2,ERBB3,PHKG2,PDE1C,SLC8A1,HTR2C,GNA11,EGFR,PHKA2,ADRA1A,CACNA1E,ATP2B2,ATP2B4,PDGFRB,ATP2A2,PRKCA,F2R
Cervix	Apoptotic execution phase(R)	9	0.0001	0.004	CTNNB1,H1F0,HIST1H1E,PTK2,CASP8,PLEC,KPNA1,APC,SPTAN1
Cervix	Signaling by SCF-KIT(R)	15	0.0002	0.005077	PIK3CD,MAPK1,ERBB3,FGF9,FGF2,SOS1,FRS2,EGFR,TSC2,JAK2,PDGFRB,AGO2,AGO3,MTOR,PRKCA
Cervix	Signaling by NOTCH2(R)	7	0.0002	0.005071	JAG1,DLL1,EP300,APH1A,NCSTN,NOTCH2,PSEN2
Cervix	Syndecan-2-mediated signaling events(N)	7	0.0002	0.005071	MAPK1,SDC2,RHOA,NF1,LAMA1,CASK,SDCBP
Cervix	PI3K-Akt signaling pathway(K)	27	0.0002	0.005069	PPP2R5B,PIK3CD,MAPK1,PPP2R2D,FGF9,FGF2,SOS1,COL6A3,EGFR,RELN,PTK2,TEK,TSC2,PPP2R1A,JAK2,LPAR1,PDGFRB,LAMB2,EPHA2,LAMA1,COL11A2,TLR2,ITGA7,MTOR,PRKCA,TNC,F2R
Cervix	DAP12 interactions(R)	17	0.0002	0.0056	PIK3CD,MAPK1,ERBB3,FGF9,FGF2,PDE1C,SOS1,PRKAR2B,FRS2,EGFR,TSC2,ADCY5,PDGFRB,AGO2,AGO3,MTOR,PRKCA
Cervix	Signaling events mediated by TCPTP(N)	7	0.0003	0.007452	SOS1,EGFR,PDGFRB,CREBBP,STAT6,PTPN2,KPNA2
Cervix	Adherens junction(K)	10	0.0004	0.009125	CTNNB1,PTPRM,CTNNA1,MAPK1,EGFR,EP300,RHOA,CREBBP,NLK,SNAI1
Cervix	Gap junction(K)	11	0.0005	0.01091	MAPK1,GNAI2,SOS1,HTR2C,GNA11,EGFR,ADCY5,LPAR1,PDGFRB,TUBA1B,PRKCA
Cervix	PDGFR-beta signaling pathway(N)	13	0.0006	0.01159	MAPK1,KSR1,SOS1,ARPC5,RHOA,PPP2R1A,HCK,JAK2,PDGFRB,NCKAP1,PTPN2,PRKCA,ARHGAP35
Cervix	LPA receptor mediated events(N)	9	0.0006	0.01191	GNAI2,GNA13,GNA11,EGFR,PTK2,TRIP6,RHOA,ADCY5,LPAR1
Cervix	Semaphorin interactions(R)	9	0.0008	0.01622	ROCK2,MYH9,MYH11,RHOA,LIMK1,SEMA5A,PLXNA4,PLXNA1,ARHGAP35
Cervix	Signaling events mediated by Hepatocyte Growth Factor Receptor (c-Met)(N)	10	0.0008	0.01589	CTNNB1,CTNNA1,MAPK1,SOS1,PTK2,RHOA,SNAI1,PTPN2,MTOR,APC
Cervix	Alzheimer disease-presenilin pathway(P)	12	0.0009	0.01732	CTNNB1,WNT10A,CTNNA1,APH1A,NCSTN,NOTCH2,NOTCH1,PSEN2,ADAM17,FZD1,FZD7,WNT5A
Cervix	RAC1 signaling pathway(N)	8	0.0009	0.01723	CTNNB1,CTNNA1,ARPC5,PIP5K1A,LIMK1,NOX1,NCKAP1,ARHGAP5
Cervix	Rap1 signaling pathway(K)	18	0.001	0.01795	CTNNB1,MAGI3,PIK3CD,MAPK1,GNAI2,FGF9,FGF2,EGFR,TEK,SKAP1,RHOA,ADCY5,LPAR1,PDGFRB,EPHA2,CNR1,PRKCA,F2R
Cervix	Basal cell carcinoma(K)	8	0.0011	0.01871	CTNNB1,WNT10A,GLI1,FZD1,FZD7,PTCH1,WNT5A,APC
Cervix	PIP3 activates AKT signaling(R)	11	0.0011	0.01919	PIK3CD,ERBB3,FGF9,FGF2,FRS2,EGFR,TSC2,PDGFRB,AGO2,AGO3,MTOR
Cervix	E-cadherin signaling in keratinocytes(N)	5	0.0011	0.01921	CTNNB1,CTNNA1,EGFR,PIP5K1A,RHOA
Cervix	PAR1-mediated thrombin signaling events(N)	7	0.0011	0.01886	ROCK2,GNAI2,GNA13,GNA11,RHOA,PRKCA,F2R
Cervix	Melanogenesis(K)	11	0.0014	0.02236	CTNNB1,WNT10A,MAPK1,GNAI2,EP300,ADCY5,CREBBP,FZD1,FZD7,WNT5A,PRKCA
Cervix	proteolysis and signaling pathway of notch(B)	3	0.0015	0.02287	DLL1,NOTCH1,ADAM17
Cervix	Pre-NOTCH Expression and Processing(R)	7	0.0015	0.02245	EP300,CREBBP,NOTCH2,NOTCH1,ATP2A2,AGO2,AGO3
Cervix	Notch-mediated HES/HEY network(N)	7	0.0017	0.02504	PARP1,AR,EP300,HEY1,JAK2,CREBBP,NOTCH1
Cervix	Prostate cancer(K)	10	0.0018	0.02671	CTNNB1,PIK3CD,MAPK1,AR,SOS1,EGFR,EP300,PDGFRB,CREBBP,MTOR
Cervix	Hippo signaling pathway(K)	14	0.0018	0.0263	CTNNB1,WNT10A,CTNNA1,PPP2R2D,TGFB3,TEAD1,TEAD2,DLG1,PPP2R1A,FZD1,FZD7,WNT5A,SOX2,APC
Cervix	S1P4 pathway(N)	4	0.0019	0.02622	MAPK1,GNAI2,GNA13,RHOA
Cervix	Dilated cardiomyopathy(K)	10	0.002	0.02737	RYR2,SLC8A1,TGFB3,CACNA2D1,ADCY5,ATP2A2,TTN,TNNT2,ITGA7,TPM2
Cervix	Factors involved in megakaryocyte development and platelet production(R)	12	0.002	0.02728	KIF3B,PRKAR2B,EP300,DOCK7,KIF23,KIF15,JAK2,SIN3A,CREBBP,GATA2,LRRC16A,IRF2
Cervix	Dorso-ventral axis formation(K)	5	0.002	0.02709	MAPK1,SOS1,EGFR,NOTCH2,NOTCH1
Cervix	HIF-1 signaling pathway(K)	11	0.002	0.02664	PIK3CD,MAPK1,EGFR,EP300,TEK,HMOX1,EGLN1,NOX1,CREBBP,MTOR,PRKCA
Cervix	Wnt signaling pathway(K)	13	0.0021	0.02645	CTNNB1,WNT10A,ROCK2,EP300,RHOA,CHD8,CREBBP,NLK,FZD1,FZD7,WNT5A,PRKCA,APC
Cervix	PAR4-mediated thrombin signaling events(N)	4	0.0024	0.0297	ROCK2,GNA13,GNA11,RHOA
Cervix	ErbB2/ErbB3 signaling events(N)	6	0.0026	0.03155	MAPK1,ERBB3,SOS1,DOCK7,JAK2,MTOR
Cervix	S1P2 pathway(N)	5	0.0029	0.03429	MAPK1,GNAI2,GNA13,GNA11,RHOA
Cervix	Opioid Signalling(R)	9	0.003	0.03552	MAPK1,GNAI2,OPRM1,PDE1C,PRKAR2B,PPP2R1A,ADCY5,GNAT1,PRKCA
Cervix	Renal cell carcinoma(K)	8	0.0032	0.03681	PIK3CD,MAPK1,SOS1,TGFB3,EP300,EPAS1,EGLN1,CREBBP
Cervix	Beta1 integrin cell surface interactions(N)	8	0.0032	0.03681	COL6A3,FBN1,LAMB2,LAMA1,COL11A2,CSPG4,ITGA7,TNC
Cervix	Endometrial cancer(K)	7	0.0033	0.03616	CTNNB1,PIK3CD,CTNNA1,MAPK1,SOS1,EGFR,APC
Cervix	Notch signaling pathway(N)	7	0.0033	0.03616	JAG1,DLL1,EP300,APH1A,NCSTN,NOTCH2,NOTCH1
Cervix	Signaling events regulated by Ret tyrosine kinase(N)	6	0.0033	0.03655	MAPK1,SOS1,FRS2,PTK2,RHOA,PRKCA
Cervix	EGF receptor signaling pathway(P)	9	0.0035	0.03748	PIK3CD,MAPK1,ERBB3,SOS1,EGFR,NF1,CBLB,STAT6,PRKCA
Cervix	Syndecan-3-mediated signaling events(N)	4	0.0037	0.03896	EGFR,APH1A,NCSTN,CASK
Cervix	IFN-gamma pathway(N)	6	0.0038	0.03931	MAPK1,EP300,JAK2,CREBBP,PTPN2,MTOR
Cervix	Hypertrophic cardiomyopathy (HCM)(K)	9	0.0038	0.03906	RYR2,SLC8A1,TGFB3,CACNA2D1,ATP2A2,TTN,TNNT2,ITGA7,TPM2
Cervix	Regulation of Telomerase(N)	8	0.0039	0.03911	MAPK1,TNKS,PARP2,EGFR,SIN3A,MTOR,UBE3A,SP3
Cervix	Thromboxane A2 receptor signaling(N)	7	0.004	0.04011	GNAI2,GNA13,GNA11,EGFR,RHOA,HCK,PRKCA
Cervix	Tight junction(K)	12	0.0042	0.04157	CTNNB1,MAGI3,MYH9,CTNNA1,GNAI2,PPP2R2D,MYH11,RHOA,PPP2R1A,CASK,PRKCA,SPTAN1
Cervix	Leukocyte transendothelial migration(K)	11	0.0045	0.04395	CTNNB1,ROCK2,PIK3CD,CTNNA1,GNAI2,PTK2,RHOA,NOX1,ARHGAP5,PRKCA,ARHGAP35
Cervix	EPHA2 forward signaling(N)	4	0.0045	0.04343	PTK2,RHOA,EPHA2,ARHGAP35
Cervix	EGFR-dependent Endothelin signaling events(N)	3	0.0046	0.04317	SOS1,EGFR,MTOR
Cervix	CDC42 signaling events(N)	8	0.0046	0.04275	CTNNB1,CTNNA1,MAPK1,ARPC5,DLG1,LIMK1,MTOR,APC
Cervix	Plasma membrane estrogen receptor signaling(N)	6	0.0048	0.04333	ROCK2,GNAI2,SOS1,GNA13,GNA11,RHOA
Cervix	Stabilization and expansion of the E-cadherin adherens junction(N)	6	0.0048	0.04333	CTNNB1,CTNNA1,EGFR,RHOA,EPHA2,NCKAP1
Cervix	Signaling events mediated by HDAC Class I(N)	7	0.0049	0.04371	EP300,HDAC8,SIN3A,CREBBP,NUP62,SUMO1,GATA2
Cervix	Nectin adhesion pathway(N)	5	0.0052	0.04601	CTNNB1,PTPRM,CTNNA1,PTK2,PDGFRB
Cervix	Huntington disease(P)	11	0.0054	0.04688	TP63,CAPN3,GRIK1,GRIK3,EP300,ARPC5,CASP8,SIN3A,DYNC2H1,CREBBP,DYNC1H1
Cervix	Vascular smooth muscle contraction(K)	11	0.0054	0.04688	ROCK2,MYLK3,MAPK1,GNA13,GNA11,MYH11,ADRA1A,RHOA,ADCY5,PRKCA,PPP1R12A
Cervix	S1P1 pathway(N)	4	0.0055	0.04664	MAPK1,GNAI2,RHOA,PDGFRB
Cervix	ErbB signaling pathway(K)	9	0.0055	0.04649	PIK3CD,MAPK1,ERBB3,SOS1,EGFR,PTK2,CBLB,MTOR,PRKCA
Cervix	Integration of energy metabolism(R)	10	0.0057	0.04775	GNAI2,GNA11,PRKAR2B,CACNA1E,PPP2R1A,STXBP1,ADCY5,KCNJ11,MLXIPL,PRKCA
CLL	Prostate cancer(K)	9	<0,0001	<1,000e-03	CREB3L2,EGFR,EP300,FGFR2,MAP2K2,CREBBP,TP53,TCF7L1,IGF1R
CLL	Melanogenesis(K)	8	<0,0001	0.0015	ADCY2,CREB3L2,EP300,MAP2K2,CREBBP,PLCB1,KIT,TCF7L1
CLL	PI3K-Akt signaling pathway(K)	13	<0,0001	0.002667	RPS6KB2,CREB3L2,EGFR,RELN,FGFR2,FGFR3,MAP2K2,TP53,CCND2,COL3A1,KIT,IGF1R,COL4A3
CLL	Rap1 signaling pathway(K)	10	<0,0001	0.003	ADCY2,GRIN2B,EGFR,FGFR2,FGFR3,PARD6B,MAP2K2,PLCB1,KIT,IGF1R
CLL	Signaling by PDGF(R)	9	<0,0001	0.0034	ADCY2,RPS6KB2,EGFR,FGFR2,FGFR3,ERBB4,MAP2K2,KIT,COL4A3
CLL	Pathways in cancer(K)	12	0.0001	0.004667	EGFR,EP300,FGFR2,FGFR3,MAP2K2,CREBBP,HHIP,TP53,KIT,TCF7L1,IGF1R,COL4A3
CLL	HIF-1 signaling pathway(K)	7	0.0001	0.005429	RPS6KB2,EGFR,EP300,MAP2K2,CREBBP,PFKL,IGF1R
CLL	Signaling by ERBB4(R)	8	0.0001	0.00525	RPS6KB2,EGFR,FGFR2,FGFR3,ERBB4,MAP2K2,NCOR1,KIT
CLL	Transcriptional Regulation of White Adipocyte Differentiation(R)	6	0.0001	0.006	SMARCD3,MED12,EP300,CD36,CREBBP,NCOR1
CLL	RIG-I/MDA5 mediated induction of IFN-alpha/beta pathways(R)	6	0.0001	0.0058	MYD88,DHX36,EP300,CREBBP,DDX58,IRF2
CLL	Signaling by FGFR(R)	8	0.0001	0.005273	ADCY2,RPS6KB2,EGFR,FGFR2,FGFR3,ERBB4,MAP2K2,KIT
CLL	Signaling by ERBB2(R)	8	0.0001	0.005083	ADCY2,RPS6KB2,EGFR,FGFR2,FGFR3,ERBB4,MAP2K2,KIT
CLL	Fatty acid, triacylglycerol, and ketone body metabolism(R)	8	0.0001	0.005154	SMARCD3,MED12,EP300,CD36,ABCA1,CREBBP,ACACA,NCOR1
CLL	Glutamatergic synapse(K)	7	0.0001	0.004857	ADCY2,GRIN2B,CACNA1A,SLC1A3,PLCB1,GRM3,GRM8
CLL	C-MYB transcription factor network(N)	6	0.0001	0.004867	EP300,CREBBP,ZFHX3,NCOR1,RAG2,KIT
CLL	Focal adhesion(K)	9	0.0002	0.0055	EGFR,RELN,DOCK1,FLNB,CCND2,PARVA,COL3A1,IGF1R,COL4A3
CLL	Signaling events mediated by HDAC Class I(N)	5	0.0002	0.006706	XPO1,EP300,CREBBP,TFCP2,NCOR1
CLL	DAP12 interactions(R)	8	0.0002	0.006684	ADCY2,RPS6KB2,EGFR,FGFR2,FGFR3,ERBB4,MAP2K2,KIT
CLL	Signaling by EGFR(R)	8	0.0002	0.006684	ADCY2,RPS6KB2,EGFR,FGFR2,FGFR3,ERBB4,MAP2K2,KIT
CLL	Signaling by SCF-KIT(R)	7	0.0003	0.0089	RPS6KB2,EGFR,FGFR2,FGFR3,ERBB4,MAP2K2,KIT
CLL	PIP3 activates AKT signaling(R)	6	0.0004	0.00881	RPS6KB2,EGFR,FGFR2,FGFR3,ERBB4,KIT
CLL	Wnt signaling pathway(K)	7	0.0004	0.008636	EP300,CREBBP,PLCB1,TP53,CCND2,TCF7L1,LRP5
CLL	Estrogen signaling pathway(K)	6	0.0004	0.008478	ADCY2,CREB3L2,EGFR,MAP2K2,OPRM1,PLCB1
CLL	Long-term potentiation(K)	5	0.0005	0.009125	GRIN2B,EP300,MAP2K2,CREBBP,PLCB1
CLL	Bladder cancer(K)	4	0.0005	0.0094	EGFR,FGFR3,MAP2K2,TP53
CLL	Hepatitis B(K)	7	0.0005	0.009077	MYD88,CREB3L2,EP300,MAP2K2,CREBBP,DDX58,TP53
CLL	Adherens junction(K)	5	0.0007	0.01219	EGFR,EP300,CREBBP,TCF7L1,IGF1R
CLL	Regulation of nuclear beta catenin signaling and target gene transcription(N)	5	0.0009	0.01489	XPO1,MED12,EP300,CCND2,TCF7L1
CLL	Huntington disease(P)	6	0.0011	0.01755	GRIN2B,EP300,CREBBP,NCOR1,TP53,CAPN3
CLL	Factors involved in megakaryocyte development and platelet production(R)	6	0.0011	0.0178	KIF5C,EP300,DOCK1,CREBBP,TP53,IRF2
CLL	Posttranslational regulation of adherens junction stability and dissassembly(N)	4	0.0012	0.01819	ROBO1,EGFR,CREBBP,IGF1R
CLL	Signalling by NGF(R)	9	0.0014	0.01959	ADCY2,RPS6KB2,MYD88,EGFR,FGFR2,FGFR3,ERBB4,MAP2K2,KIT
CLL	Ras signaling pathway(K)	8	0.0015	0.02018	GRIN2B,EGFR,FGFR2,FGFR3,MAP2K2,KIT,IGF1R,NF1
CLL	Endometrial cancer(K)	4	0.0016	0.02126	EGFR,MAP2K2,TP53,TCF7L1
CLL	Gap junction(K)	5	0.0016	0.0216	ADCY2,EGFR,TUBA4A,MAP2K2,PLCB1
CLL	Circadian Clock(R)	4	0.0018	0.02294	SMARCD3,EP300,CREBBP,NCOR1
CLL	GnRH signaling pathway(K)	5	0.0019	0.02322	ADCY2,EGFR,MAP2K2,PLCB1,FSHB
CLL	Signaling events mediated by HDAC Class III(N)	3	0.002	0.02447	EP300,CREBBP,TP53
CLL	p53 pathway(N)	4	0.0022	0.02543	EP300,KAT8,CREBBP,TP53
CLL	Acute myeloid leukemia(K)	4	0.0022	0.02543	RPS6KB2,MAP2K2,KIT,TCF7L1
CLL	ErbB4 signaling events(N)	3	0.0025	0.02785	GRIN2B,ERBB4,NCOR1
CLL	Telomere Maintenance(R)	4	0.0025	0.02729	DNA2,POLD1,HIST2H2AC,POT1
CLL	Long-term depression(K)	4	0.0027	0.02847	MAP2K2,CACNA1A,PLCB1,IGF1R
CLL	Thyroid cancer(K)	3	0.0027	0.02877	MAP2K2,TP53,TCF7L1
CLL	Heterotrimeric G-protein signaling pathway-Gi alpha and Gs alpha mediated pathway(P)	6	0.0028	0.02909	ADCY2,EP300,CREBBP,OPRM1,GRM3,GRM8
CLL	Endothelins(N)	4	0.003	0.02991	ADCY2,MAP2K2,PLCB1,COL3A1
CLL	Endocytosis(K)	7	0.0033	0.03172	EGFR,FGFR2,FGFR3,ERBB4,PARD6B,KIT,IGF1R
CLL	MAPK signaling pathway(K)	8	0.0033	0.0314	EGFR,FGFR2,FGFR3,MAP2K2,CACNA1A,TP53,FLNB,NF1
CLL	Cytosolic sensors of pathogen-associated DNA (R)	4	0.0035	0.03256	MYD88,DHX36,EP300,CREBBP
CLL	Glioma(K)	4	0.0035	0.03256	EGFR,MAP2K2,TP53,IGF1R
CLL	Heterotrimeric G-protein signaling pathway-Gq alpha and Go alpha mediated pathway(P)	5	0.0038	0.03435	CACNA1A,OPRM1,PLCB1,GRM3,GRM8
CLL	Integrin signalling pathway(P)	6	0.004	0.03558	MAP2K2,RAP2C,FLNB,PARVA,COL3A1,COL4A3
CLL	Wnt signaling pathway(P)	8	0.0041	0.03585	SMARCD3,EP300,CREBBP,PLCB1,TP53,CDH5,TCF7L1,LRP5
CLL	p53 pathway by glucose deprivation(P)	2	0.0042	0.03565	RPS6KB2,TP53
CLL	Melanoma(K)	4	0.0048	0.0396	EGFR,MAP2K2,TP53,IGF1R
CLL	Validated targets of C-MYC transcriptional activation(N)	4	0.005	0.04038	EP300,CREBBP,TP53,CCND2
CLL	Proteoglycans in cancer(K)	7	0.0057	0.04446	RPS6KB2,EGFR,ERBB4,MAP2K2,TP53,FLNB,IGF1R
Colorectum	Pathways in cancer(K)	42	<0,0001	<1,000e-03	CTNNB1,PIK3CA,BRAF,CTNNA1,LAMC1,ERBB2,KRAS,TGFBR1,CREBBP,TGFBR2,SMAD4,SMAD3,SMAD2,GLI2,GLI3,PTEN,TP53,ZBTB16,KIT,FZD1,PTCH1,EGFR,RET,EP300,FGFR2,FGFR1,FGFR3,RUNX1,MET,PLCG1,MTOR,ABL1,RUNX1T1,RB1,PRKCB,CDH1,TCF7L2,IGF1R,PIK3R1,APC,MSH6,CBL
Colorectum	Rap1 signaling pathway(K)	27	<0,0001	<5,000e-04	ADCY2,ADCY5,CTNNB1,GRIN2B,PIK3CA,RAPGEF2,BRAF,GRIN2A,KRAS,KDR,KIT,INSR,EGFR,FGFR2,FGFR1,FGFR3,TEK,MET,PLCG1,TLN1,PLCB1,PRKCI,PRKCB,PRKD1,CDH1,IGF1R,PIK3R1
Colorectum	Adherens junction(K)	17	<0,0001	<3,333e-04	CTNNB1,CTNNA1,ERBB2,TGFBR1,CREBBP,TGFBR2,SMAD4,SMAD3,SMAD2,INSR,EGFR,EP300,FGFR1,MET,CDH1,TCF7L2,IGF1R
Colorectum	Prostate cancer(K)	17	<0,0001	<2,500e-04	CTNNB1,PIK3CA,BRAF,ERBB2,KRAS,CREBBP,PTEN,TP53,EGFR,EP300,FGFR2,FGFR1,MTOR,RB1,TCF7L2,IGF1R,PIK3R1
Colorectum	Signaling by FGFR(R)	21	0	<2,000e-04	ADCY2,ADCY5,PIK3CA,BRAF,ERBB4,ERBB2,KRAS,PTPN11,PTEN,KIT,ITPR1,EGFR,FGFR2,FGFR1,FGFR3,VAV1,PLCG1,MTOR,PPP2R1A,PIK3R1,CBL
Colorectum	Colorectal cancer(K)	14	0	<1,667e-04	CTNNB1,PIK3CA,BRAF,KRAS,TGFBR1,TGFBR2,SMAD4,SMAD3,SMAD2,TP53,TCF7L2,PIK3R1,APC,MSH6
Colorectum	Proteoglycans in cancer(K)	24	0	<1,429e-04	CTNNB1,PIK3CA,BRAF,ERBB4,ERBB2,KRAS,SMAD2,PTPN11,KDR,TP53,FLNA,FZD1,ITPR1,PTCH1,ANK2,EGFR,FGFR1,MET,PLCG1,MTOR,PRKCB,IGF1R,PIK3R1,CBL
Colorectum	Endometrial cancer(K)	13	0	<1,250e-04	CTNNB1,PIK3CA,BRAF,CTNNA1,ERBB2,KRAS,PTEN,TP53,EGFR,CDH1,TCF7L2,PIK3R1,APC
Colorectum	Netrin-1 signaling(R)	12	0	<1,111e-04	TRPC4,TRPC3,TRPC6,TRPC5,TRPC7,PTPN11,SLIT1,SLIT2,ROBO1,DOCK1,PLCG1,PRKCQ
Colorectum	Signaling by PDGF(R)	21	0	<1,000e-04	ADCY2,ADCY5,PIK3CA,ERBB4,ERBB2,KRAS,PTPN11,PTEN,KIT,COL6A3,THBS2,ITPR1,EGFR,FGFR2,FGFR1,FGFR3,FURIN,VAV1,PLCG1,MTOR,PIK3R1
Colorectum	Wnt signaling pathway(P)	25	0	<9,091e-05	CTNNB1,MYH3,CTNNA1,TGFBR1,CREBBP,SMAD4,CELSR3,TP53,FAT1,FZD1,ITPR1,ARID1A,EP300,SMARCA5,SMARCA2,ACVR1B,PLCB1,PRKCI,PRKCB,PRKCQ,CDH1,CDH2,TCF7L2,APC,BMPR1A
Colorectum	Posttranslational regulation of adherens junction stability and dissassembly(N)	12	0	<8,333e-05	CTNNB1,CTNNA1,CREBBP,SLIT1,ROBO1,EGFR,RET,MET,ABL1,CDH1,CDH2,IGF1R
Colorectum	Chronic myeloid leukemia(K)	14	0	<7,692e-05	PIK3CA,BRAF,KRAS,TGFBR1,TGFBR2,SMAD4,SMAD3,PTPN11,TP53,RUNX1,ABL1,RB1,PIK3R1,CBL
Colorectum	Neurotransmitter Receptor Binding And Downstream Transmission In The Postsynaptic Cell(R)	18	0	<7,143e-05	ADCY2,ADCY5,GRIN2B,BRAF,GRIN2A,GRIA4,RPS6KA3,GRIA2,RPS6KA2,GRIK2,GRIK3,GRIK4,GABRA1,GABRA6,GABRA5,PLCB1,GABRG2,PRKCB
Colorectum	Signalling by NGF(R)	25	<0,0001	<6,667e-05	MEF2C,ADCY2,ADCY5,PIK3CA,BRAF,ERBB4,ERBB2,KRAS,PTPN11,PTEN,KIT,ITPR1,RPS6KA3,RPS6KA2,EGFR,FGFR2,FGFR1,FGFR3,FURIN,VAV1,PLCG1,MTOR,PPP2R1A,PRKCI,PIK3R1
Colorectum	Pancreatic cancer(K)	13	<0,0001	<6,250e-05	PIK3CA,BRAF,ERBB2,KRAS,TGFBR1,TGFBR2,SMAD4,SMAD3,SMAD2,TP53,EGFR,RB1,PIK3R1
Colorectum	Long-term potentiation(K)	13	<0,0001	<5,882e-05	GRIN2B,BRAF,GRIN2A,KRAS,CREBBP,GRM1,ITPR1,RPS6KA3,GRIA2,RPS6KA2,EP300,PLCB1,PRKCB
Colorectum	Circadian entrainment(K)	15	<0,0001	<5,556e-05	ADCY2,ADCY5,GRIN2B,GRIN2A,RYR3,RYR1,RYR2,GUCY1A3,GRIA4,ITPR1,GRIA2,CACNA1G,CACNA1H,PLCB1,PRKCB
Colorectum	Signaling by EGFR(R)	19	<0,0001	<5,263e-05	ADCY2,ADCY5,PIK3CA,ERBB4,ERBB2,KRAS,PTPN11,PTEN,KIT,ITPR1,EGFR,FGFR2,FGFR1,FGFR3,VAV1,PLCG1,MTOR,PIK3R1,CBL
Colorectum	Signaling by ERBB2(R)	18	<0,0001	<5,000e-05	ADCY2,ADCY5,PIK3CA,ERBB4,ERBB2,KRAS,PTPN11,PTEN,KIT,ITPR1,EGFR,FGFR2,FGFR1,FGFR3,VAV1,PLCG1,MTOR,PIK3R1
Colorectum	Calcium signaling pathway(K)	19	<0,0001	<4,762e-05	ADCY2,GRIN2A,RYR3,RYR1,RYR2,ERBB4,ERBB2,GRM1,SLC8A1,ITPR1,HTR2A,EGFR,PLCG1,CACNA1G,CACNA1H,CACNA1E,PLCB1,PRKCB,CHRM2
Colorectum	Ras signaling pathway(K)	21	<0,0001	<4,545e-05	GRIN2B,PIK3CA,GRIN2A,KRAS,PTPN11,KDR,KIT,INSR,EGFR,FGFR2,FGFR1,FGFR3,RASAL2,TEK,MET,PLCG1,ABL1,PRKCB,IGF1R,PIK3R1,NF1
Colorectum	Focal adhesion(K)	20	<0,0001	<4,348e-05	CTNNB1,PIK3CA,BRAF,LAMC1,ERBB2,KDR,PTEN,FLNA,COL6A3,THBS2,EGFR,RELN,DOCK1,MET,VAV1,TLN1,PRKCB,IGF1R,TNR,PIK3R1
Colorectum	Glioma(K)	12	<0,0001	<4,167e-05	PIK3CA,BRAF,KRAS,PTEN,TP53,EGFR,PLCG1,MTOR,RB1,PRKCB,IGF1R,PIK3R1
Colorectum	Signaling events mediated by Hepatocyte Growth Factor Receptor (c-Met)(N)	13	<0,0001	<4,000e-05	CTNNB1,PIK3CA,CTNNA1,MAP2K4,PTPN11,MET,PLCG1,MTOR,PRKCI,CDH1,PIK3R1,APC,CBL
Colorectum	E-cadherin signaling in keratinocytes(N)	8	<0,0001	<3,846e-05	CTNNB1,PIK3CA,CTNNA1,CASR,EGFR,PLCG1,CDH1,PIK3R1
Colorectum	EGF receptor signaling pathway(P)	13	<0,0001	<3,704e-05	PIK3CA,ERBB4,ERBB2,KRAS,EGFR,RASAL2,PLCG1,PRKCI,PRKCB,PRKD1,PRKCQ,NF1,CBL
Colorectum	DAP12 interactions(R)	18	0	<3,571e-05	ADCY2,ADCY5,PIK3CA,ERBB4,ERBB2,KRAS,PTPN11,PTEN,KIT,ITPR1,EGFR,FGFR2,FGFR1,FGFR3,VAV1,PLCG1,MTOR,PIK3R1
Colorectum	Hippo signaling pathway(K)	17	0	<3,448e-05	CTNNB1,CTNNA1,TGFBR1,TGFBR2,SMAD4,SMAD3,SMAD2,GLI2,LATS1,FZD1,PPP2R1A,PRKCI,CDH1,TCF7L2,APC,NF2,BMPR1A
Colorectum	Signaling by SCF-KIT(R)	16	0	<3,333e-05	PIK3CA,ERBB4,ERBB2,KRAS,PTPN11,PTEN,KIT,EGFR,FGFR2,FGFR1,FGFR3,VAV1,MTOR,PIK3R1,CBL,JAK2
Colorectum	N-cadherin signaling events(N)	9	<0,0001	<3,226e-05	CTNNB1,PIK3CA,CTNNA1,PTPN11,GRIA2,FGFR1,PLCG1,CDH2,PIK3R1
Colorectum	Melanoma(K)	12	<0,0001	<3,125e-05	PIK3CA,BRAF,KRAS,PTEN,TP53,EGFR,FGFR1,MET,RB1,CDH1,IGF1R,PIK3R1
Colorectum	ErbB signaling pathway(K)	13	<0,0001	<3,030e-05	PIK3CA,BRAF,ERBB4,ERBB2,KRAS,MAP2K4,EGFR,PLCG1,MTOR,ABL1,PRKCB,PIK3R1,CBL
Colorectum	FGF signaling pathway(N)	10	<0,0001	<2,941e-05	PIK3CA,PTPN11,FGFR2,FGFR1,FGFR3,PLCG1,CDH1,CDH2,PIK3R1,CBL
Colorectum	Long-term depression(K)	11	<0,0001	<2,857e-05	BRAF,RYR1,KRAS,GUCY1A3,GRM1,ITPR1,GRIA2,PLCB1,PPP2R1A,PRKCB,IGF1R
Colorectum	PI3K-Akt signaling pathway(K)	25	<0,0001	<2,778e-05	PIK3CA,LAMC1,KRAS,KDR,PTEN,TP53,KIT,COL6A3,THBS2,INSR,EGFR,RELN,FGFR2,FGFR1,FGFR3,STK11,TEK,MET,MTOR,PPP2R1A,CHRM2,IGF1R,TNR,PIK3R1,JAK2
Colorectum	Axon guidance(K)	15	<0,0001	<2,703e-05	EPHB1,KRAS,EPHA3,EPHA5,EPHA4,EPHA7,EPHA8,SLIT1,SLIT2,SEMA4D,PLXNA2,ROBO1,ROBO2,MET,ABL1
Colorectum	Signaling by ERBB4(R)	16	<0,0001	<2,632e-05	PIK3CA,ERBB4,ERBB2,KRAS,PTPN11,NCOR1,PTEN,KIT,EGFR,FGFR2,FGFR1,FGFR3,VAV1,MTOR,PIK3R1,JAK2
Colorectum	MAPK signaling pathway(K)	21	<0,0001	<2,564e-05	MEF2C,RAPGEF2,BRAF,KRAS,TAOK1,TGFBR1,MAP2K4,TGFBR2,TP53,FLNA,RPS6KA3,RPS6KA2,EGFR,FGFR2,FGFR1,FGFR3,CACNA1G,CACNA1H,CACNA1E,PRKCB,NF1
Colorectum	HTLV-I infection(K)	21	<0,0001	<2,500e-05	ADCY2,ADCY5,CTNNB1,PIK3CA,POLE,KRAS,TGFBR1,CREBBP,MAP2K4,TGFBR2,SMAD4,SMAD3,SMAD2,ATM,TP53,FZD1,EP300,TLN1,RB1,PIK3R1,APC
Colorectum	PIP3 activates AKT signaling(R)	13	<0,0001	<2,439e-05	PIK3CA,ERBB4,ERBB2,PTPN11,PTEN,KIT,EGFR,FGFR2,FGFR1,FGFR3,VAV1,MTOR,PIK3R1
Colorectum	MicroRNAs in cancer(K)	22	<0,0001	<2,381e-05	PIK3CA,ERBB2,KRAS,CREBBP,ATM,NOTCH3,NOTCH1,EZH2,PTEN,TP53,MMP16,EGFR,EP300,FGFR3,MET,PLCG1,MTOR,ABL1,DICER1,PRKCB,TNR,APC
Colorectum	Retrograde endocannabinoid signaling(K)	13	<0,0001	<2,326e-05	ADCY2,ADCY5,RIMS1,GRM1,GRIA4,ITPR1,GRIA2,GABRA1,GABRA6,GABRA5,PLCB1,GABRG2,PRKCB
Colorectum	Non-small cell lung cancer(K)	10	<0,0001	<2,273e-05	PIK3CA,BRAF,ERBB2,KRAS,TP53,EGFR,PLCG1,RB1,PRKCB,PIK3R1
Colorectum	EPHA forward signaling(N)	8	<0,0001	<2,222e-05	EPHA3,EPHA5,EPHA4,EPHA7,EPHA8,PLCG1,HCK,CBL
Colorectum	Acute myeloid leukemia(K)	10	<0,0001	<2,174e-05	PIK3CA,BRAF,KRAS,ZBTB16,KIT,RUNX1,MTOR,RUNX1T1,TCF7L2,PIK3R1
Colorectum	Signaling events mediated by the Hedgehog family(N)	7	<0,0001	<2,128e-05	PIK3CA,GLI2,DISP1,PTCH1,LRP2,BOC,PIK3R1
Colorectum	Signaling events mediated by VEGFR1 and VEGFR2(N)	10	<0,0001	<2,083e-05	CTNNB1,PIK3CA,BRAF,CTNNA1,PTPN11,KDR,PLCG1,PRKCB,PIK3R1,CBL
Colorectum	Glutamatergic synapse(K)	13	<0,0001	<2,041e-05	ADCY2,ADCY5,GRIN2B,GRIN2A,GRM1,GRIA4,ITPR1,GRIA2,GRIK2,GRIK3,GRIK4,PLCB1,PRKCB
Colorectum	SHP2 signaling(N)	9	<0,0001	<2,000e-05	PIK3CA,KRAS,PTPN11,KDR,EGFR,TEK,IGF1R,PIK3R1,JAK2
Colorectum	TCR signaling in na&#xef;ve CD4+ T cells(N)	10	<0,0001	<1,961e-05	KRAS,PTPN11,PTEN,FLNA,CARD11,VAV1,PLCG1,PRKCB,PRKCQ,CBL
Colorectum	Bladder cancer(K)	8	<0,0001	<1,923e-05	BRAF,ERBB2,KRAS,TP53,EGFR,FGFR3,RB1,CDH1
Colorectum	PDGFR-beta signaling pathway(N)	13	<0,0001	<1,887e-05	BRAF,KRAS,MAP2K4,PTPN11,PTEN,RPS6KA3,LRP1,PLCG1,ABL1,PPP2R1A,HCK,CBL,JAK2
Colorectum	Signaling events mediated by Stem cell factor receptor (c-Kit)(N)	9	<0,0001	<1,852e-05	PIK3CA,CREBBP,PTPN11,PTEN,KIT,VAV1,PIK3R1,CBL,JAK2
Colorectum	Huntington disease(P)	13	<0,0001	<1,818e-05	SIN3A,GRIN2B,DYNC2H1,GRIN2A,CREBBP,NCOR1,TP53,GRIK2,GRIK3,GRIK4,EP300,CYFIP1,DNAH5
Colorectum	IFN-gamma pathway(N)	8	<0,0001	1.754e-05	PIK3CA,CREBBP,PTPN11,EP300,MTOR,PIK3R1,CBL,JAK2
Colorectum	Nicotine addiction(K)	8	<0,0001	1.754e-05	GRIN2B,GRIN2A,GRIA4,GRIA2,GABRA1,GABRA6,GABRA5,GABRG2
Colorectum	CDC42 signaling events(N)	10	<0,0001	1.724e-05	CTNNB1,PIK3CA,BRAF,CTNNA1,MAP2K4,MTOR,CDH1,PIK3R1,APC,CBL
Colorectum	HIF-1 signaling pathway(K)	12	<0,0001	1.695e-05	PIK3CA,ERBB2,CREBBP,INSR,EGFR,EP300,TEK,PLCG1,MTOR,PRKCB,IGF1R,PIK3R1
Colorectum	Thyroid cancer(K)	7	<0,0001	1.667e-05	CTNNB1,BRAF,KRAS,TP53,RET,CDH1,TCF7L2
Colorectum	Ion channel transport(R)	12	<0,0001	1.639e-05	RYR3,RYR1,RYR2,TRPC4,TRPC3,TRPC6,TRPC5,TRPC7,GABRA1,GABRA6,GABRA5,GABRG2
Colorectum	FGF signaling pathway(P)	11	<0,0001	3.226e-05	PIK3CA,KRAS,PTPN11,FGFR2,FGFR1,FGFR3,PLCG1,PPP2R1A,PRKCI,PRKCB,PRKCQ
Colorectum	Alzheimer disease-presenilin pathway(P)	12	<0,0001	3.175e-05	CTNNB1,CTNNA1,ERBB4,NOTCH3,NOTCH1,MMP16,FZD1,LRP1,LRP2,FURIN,CDH1,TCF7L2
Colorectum	Neurotrophic factor-mediated Trk receptor signaling(N)	9	<0,0001	4.615e-05	PIK3CA,KRAS,PTPN11,NTRK3,DOCK1,PLCG1,ABL1,PRKCI,PIK3R1
Colorectum	mTOR signaling pathway(K)	9	<0,0001	4.615e-05	PIK3CA,BRAF,PTEN,RPS6KA3,RPS6KA2,STK11,MTOR,PRKCB,PIK3R1
Colorectum	Regulation of nuclear SMAD2/3 signaling(N)	10	<0,0001	4.545e-05	MEF2C,SIN3A,LAMC1,CREBBP,SMAD4,SMAD3,SMAD2,NCOR1,EP300,RUNX1
Colorectum	Integrins in angiogenesis(N)	8	<0,0001	5.97e-05	PIK3CA,TGFBR2,PTPN11,KDR,TLN1,IGF1R,PIK3R1,CBL
Colorectum	Effects of PIP2 hydrolysis(R)	6	<0,0001	5.882e-05	TRPC3,TRPC6,TRPC7,DGKI,ITPR1,PRKCQ
Colorectum	Gastrin-CREB signalling pathway via PKC and MAPK(R)	16	<0,0001	5.797e-05	PIK3CA,KRAS,TRPC3,TRPC6,TRPC7,GRM1,DGKI,ITPR1,RPS6KA3,RPS6KA2,HTR2A,CASR,EGFR,PLCB1,PRKCQ,PIK3R1
Colorectum	TGF-beta signaling pathway(K)	10	<0,0001	5.714e-05	TGFBR1,CREBBP,TGFBR2,SMAD4,SMAD3,SMAD2,EP300,ACVR1B,PPP2R1A,BMPR1A
Colorectum	Melanogenesis(K)	11	<0,0001	5.634e-05	ADCY2,ADCY5,CTNNB1,KRAS,CREBBP,KIT,FZD1,EP300,PLCB1,PRKCB,TCF7L2
Colorectum	Regulation of actin cytoskeleton(K)	16	<0,0001	0.0001111	PIK3CA,BRAF,MYH9,KRAS,NCKAP1L,IQGAP2,EGFR,FGFR2,FGFR1,FGFR3,DOCK1,VAV1,CYFIP1,CHRM2,PIK3R1,APC
Colorectum	p53 pathway feedback loops 2(P)	6	<0,0001	0.0001096	CTNNB1,PIK3CA,KRAS,ATM,PTEN,TP53
Colorectum	Cell cycle(K)	12	<0,0001	0.0001081	STAG2,CREBBP,SMAD4,SMAD3,SMAD2,ATM,TP53,EP300,PLK1,ABL1,SMC1A,RB1
Colorectum	Hepatitis B(K)	13	<0,0001	0.0001067	PIK3CA,KRAS,TGFBR1,CREBBP,MAP2K4,SMAD4,SMAD3,PTEN,TP53,EP300,RB1,PRKCB,PIK3R1
Colorectum	Progesterone-mediated oocyte maturation(K)	10	<0,0001	0.0001169	ADCY2,ADCY5,PIK3CA,BRAF,KRAS,RPS6KA3,RPS6KA2,PLK1,IGF1R,PIK3R1
Colorectum	Signaling by Type 1 Insulin-like Growth Factor 1 Receptor (IGF1R)(R)	10	<0,0001	0.0001169	PIK3CA,KRAS,PTPN11,FGFR2,FGFR1,FGFR3,STK11,MTOR,IGF1R,PIK3R1
Colorectum	Glypican 1 network(N)	6	<0,0001	0.0001282	TGFBR1,TGFBR2,SMAD2,SLIT2,FGFR1,HCK
Colorectum	Signaling by TGF-beta Receptor Complex(R)	9	<0,0001	0.0001646	TGFBR1,TGFBR2,SMAD4,SMAD3,SMAD2,NCOR1,FURIN,MEN1,CBL
Colorectum	Gap junction(K)	10	<0,0001	0.0001625	ADCY2,ADCY5,KRAS,GUCY1A3,GRM1,ITPR1,HTR2A,EGFR,PLCB1,PRKCB
Colorectum	Basal cell carcinoma(K)	8	<0,0001	0.0001707	CTNNB1,GLI2,GLI3,TP53,FZD1,PTCH1,TCF7L2,APC
Colorectum	Endothelin signaling pathway(P)	8	<0,0001	0.0001707	ADCY2,ADCY5,PIK3CA,ITPR1,FURIN,PRKCI,PRKCB,PRKCQ
Colorectum	VEGFR1 specific signals(N)	6	<0,0001	0.0001928	PIK3CA,PTPN11,PLCG1,PRKCB,PIK3R1,CBL
Colorectum	Endocytosis(K)	15	<0,0001	0.0002143	ERBB4,TGFBR1,TGFBR2,SMAD3,SMAD2,KDR,KIT,EGFR,RET,FGFR2,FGFR3,MET,PRKCI,IGF1R,CBL
Colorectum	L1CAM interactions(R)	10	<0,0001	0.0002471	SCN2A,LAMC1,RPS6KA3,RPS6KA2,ANK2,EGFR,SPTB,FGFR1,SPTBN1,NFASC
Colorectum	Myogenesis(R)	6	<0,0001	0.0002558	MEF2C,CTNNB1,CTNNA1,ABL1,BOC,CDH2
Colorectum	Nectin adhesion pathway(N)	6	<0,0001	0.0002874	CTNNB1,PIK3CA,CTNNA1,TLN1,CDH1,PIK3R1
Colorectum	Fc epsilon receptor (FCERI) signaling(R)	19	<0,0001	0.0002955	PIK3CA,ERBB4,ERBB2,KRAS,MAP2K4,PTPN11,PTEN,CARD11,KIT,ITPR1,EGFR,FGFR2,FGFR1,FGFR3,VAV1,PLCG1,MTOR,PRKCQ,PIK3R1
Colorectum	Neurotrophin signaling pathway(K)	11	<0,0001	0.0003146	PIK3CA,BRAF,KRAS,PTPN11,NTRK3,TP53,RPS6KA3,RPS6KA2,PLCG1,ABL1,PIK3R1
Colorectum	TGF-beta signaling pathway(P)	9	0.0001	0.0003333	TGFBR1,CREBBP,TGFBR2,SMAD4,SMAD3,SMAD2,EP300,ACVR1B,BMPR1A
Colorectum	Fc-epsilon receptor I signaling in mast cells(N)	8	0.0001	0.0003516	PIK3CA,MAP2K4,PTPN11,VAV1,PLCG1,PRKCB,PIK3R1,CBL
Colorectum	Signaling by NODAL(R)	5	0.0001	0.0003548	SMAD4,SMAD3,SMAD2,FURIN,ACVR1B
Colorectum	tgf beta signaling pathway(B)	5	0.0001	0.0003548	TGFBR2,SMAD4,SMAD3,SMAD2,CDH1
Colorectum	Signaling by the B Cell Receptor (BCR)(R)	19	0.0001	0.0003617	PIK3CA,ERBB4,ERBB2,KRAS,PTPN11,PTEN,CARD11,KIT,ITPR1,EGFR,FGFR2,FGFR1,FGFR3,VAV1,PLCG1,MTOR,PRKCB,PIK3R1,CBL
Colorectum	Notch-mediated HES/HEY network(N)	7	0.0001	0.0003684	CREBBP,KDR,NOTCH1,NCOR1,EP300,RB1,JAK2
Colorectum	IL6-mediated signaling events(N)	7	0.0001	0.0004184	PIK3CA,MAP2K4,PTPN11,VAV1,PIK3R1,HCK,JAK2
Colorectum	Interleukin-3, 5 and GM-CSF signaling(R)	7	0.0001	0.0004184	PIK3CA,PTPN11,VAV1,PIK3R1,HCK,CBL,JAK2
Colorectum	TGF-beta receptor signaling(N)	7	0.0001	0.0004184	CTNNB1,TGFBR1,TGFBR2,SMAD4,SMAD3,SMAD2,SPTBN1
Colorectum	Integration of energy metabolism(R)	10	0.0001	0.0004949	ADCY2,ADCY5,ACACA,ACACB,ITPR1,STK11,KCNB1,CACNA1E,PLCB1,PPP2R1A
Colorectum	Angiogenesis(P)	8	0.0001	0.000495	KDR,NOTCH1,FZD1,FGFR1,TEK,PLCG1,TCF7L2,APC
Colorectum	Renal cell carcinoma(K)	8	0.0001	0.000495	PIK3CA,BRAF,KRAS,CREBBP,PTPN11,EP300,MET,PIK3R1
Colorectum	IL8- and CXCR2-mediated signaling events(N)	6	0.0001	0.0005196	DOCK2,PLCB1,PPP2R1A,PRKCB,HCK,CBL
Colorectum	a6b1 and a6b4 Integrin signaling(N)	6	0.0001	0.0006117	PIK3CA,ERBB2,EGFR,MET,CDH1,PIK3R1
Colorectum	Transcriptional misregulation in cancer(K)	13	0.0001	0.0006538	MEF2C,SIN3A,TGFBR2,ATM,NCOR1,TP53,ZBTB16,RUNX1,MET,MEN1,RUNX1T1,KMT2A,IGF1R
Colorectum	Signaling by Insulin receptor(R)	10	0.0001	0.0006476	PIK3CA,KRAS,PTPN11,INSR,FGFR2,FGFR1,FGFR3,STK11,MTOR,PIK3R1
Colorectum	cell cycle: g1/s check point(B)	5	0.0001	0.0006415	SMAD4,SMAD3,PTPN11,TP53,RB1
Colorectum	Signaling events mediated by PTP1B(N)	7	0.0001	0.0006822	PIK3CA,INSR,EGFR,CDH2,PIK3R1,HCK,JAK2
Colorectum	TCR signaling in na&#xef;ve CD8+ T cells(N)	7	0.0001	0.0007407	KRAS,CARD11,VAV1,PLCG1,PRKCB,PRKCQ,CBL
Colorectum	ErbB2/ErbB3 signaling events(N)	6	0.0001	0.0007339	ERBB2,KRAS,PTPN11,MTOR,NF2,JAK2
Colorectum	Cholinergic synapse(K)	10	0.0001	0.0007545	ADCY2,ADCY5,PIK3CA,KRAS,ITPR1,PLCB1,PRKCB,CHRM2,PIK3R1,JAK2
Colorectum	Hypoxia response via HIF activation(P)	5	0.0002	0.0008304	PIK3CA,CREBBP,PTEN,MTOR,PIK3R1
Colorectum	Ephrin B reverse signaling(N)	5	0.0002	0.0008304	PIK3CA,EPHB1,MAP2K4,PIK3R1,HCK
Colorectum	Signaling by Activin(R)	4	0.0002	0.0008761	SMAD4,SMAD3,SMAD2,ACVR1B
Colorectum	Wnt signaling pathway(K)	11	0.0002	0.0009123	CTNNB1,CREBBP,SMAD4,SMAD3,TP53,FZD1,EP300,PLCB1,PRKCB,TCF7L2,APC
Colorectum	Platelet homeostasis(R)	8	0.0002	0.0009043	TRPC3,TRPC6,TRPC7,PTPN11,GUCY1A3,SLC8A1,ITPR1,PPP2R1A
Colorectum	Bacterial invasion of epithelial cells(K)	8	0.0002	0.001069	CTNNB1,PIK3CA,CTNNA1,DOCK1,MET,CDH1,PIK3R1,CBL
Colorectum	Mitotic Telophase/Cytokinesis(R)	4	0.0002	0.001085	STAG2,PDS5A,PLK1,SMC1A
Colorectum	IL5-mediated signaling events(N)	4	0.0002	0.001085	PIK3CA,PTPN11,PIK3R1,JAK2
Colorectum	Stabilization and expansion of the E-cadherin adherens junction(N)	6	0.0003	0.001227	CTNNB1,CTNNA1,EGFR,MET,CDH1,IGF1R
Colorectum	Estrogen signaling pathway(K)	9	0.0003	0.001225	ADCY2,ADCY5,PIK3CA,KRAS,GRM1,ITPR1,EGFR,PLCB1,PIK3R1
Colorectum	Phosphatidylinositol signaling system(K)	8	0.0003	0.001426	PIK3CA,PTEN,DGKI,ITPR1,PLCG1,PLCB1,PRKCB,PIK3R1
Colorectum	T cell activation(P)	8	0.0003	0.001426	PIK3CA,BRAF,KRAS,ITPR1,VAV1,PLCG1,PRKCQ,PIK3R1
Colorectum	ErbB4 signaling events(N)	5	0.0003	0.001411	GRIN2B,ERBB4,ERBB2,NCOR1,JAK2
Colorectum	Reelin signaling pathway(N)	5	0.0003	0.001411	GRIN2B,PIK3CA,GRIN2A,RELN,PIK3R1
Colorectum	p53 pathway(P)	6	0.0003	0.001496	PIK3CA,CREBBP,ATM,PTEN,TP53,EP300
Colorectum	Endothelins(N)	7	0.0003	0.001472	ADCY2,ADCY5,TRPC6,PLCB1,PRKCB,PRKCQ,JAK2
Colorectum	Signaling events mediated by focal adhesion kinase(N)	7	0.0003	0.001472	PIK3CA,BRAF,MAP2K4,DOCK1,PLCG1,TLN1,PIK3R1
Colorectum	Chagas disease (American trypanosomiasis)(K)	9	0.0004	0.001547	PIK3CA,TGFBR1,MAP2K4,TGFBR2,SMAD3,SMAD2,PLCB1,PPP2R1A,PIK3R1
Colorectum	EGF receptor (ErbB1) signaling pathway(N)	5	0.0004	0.001636	KRAS,PTPN11,EGFR,PLCG1,TLN1
Colorectum	NCAM signaling for neurite out-growth(R)	7	0.0004	0.001623	KRAS,COL6A3,SPTB,FGFR1,CACNA1G,CACNA1H,SPTBN1
Colorectum	Insulin Pathway(N)	6	0.0004	0.001621	PIK3CA,PTPN11,INSR,PRKCI,PIK3R1,CBL
Colorectum	Pre-NOTCH Expression and Processing(R)	6	0.0004	0.001621	CREBBP,NOTCH3,NOTCH1,TP53,EP300,FURIN
Colorectum	IGF1 pathway(N)	5	0.0004	0.001857	PIK3CA,PTPN11,PRKD1,IGF1R,PIK3R1
Colorectum	cbl mediated ligand-induced downregulation of egf receptors pathway(B)	3	0.0004	0.001873	EGFR,PRKCB,CBL
Colorectum	Oocyte meiosis(K)	9	0.0005	0.002289	ADCY2,ADCY5,ITPR1,RPS6KA3,RPS6KA2,PLK1,SMC1A,PPP2R1A,IGF1R
Colorectum	Tight junction(K)	10	0.0005	0.002309	CTNNB1,MYH3,MYH9,CTNNA1,KRAS,PTEN,PPP2R1A,PRKCI,PRKCB,PRKCQ
Colorectum	Type II diabetes mellitus(K)	6	0.0005	0.002292	PIK3CA,INSR,CACNA1G,CACNA1E,MTOR,PIK3R1
Colorectum	Regulation of Telomerase(N)	7	0.0006	0.002507	SIN3A,SMAD3,ATM,EGFR,BLM,MTOR,ABL1
Colorectum	Chemokine signaling pathway(K)	12	0.0006	0.002676	ADCY2,ADCY5,PIK3CA,BRAF,KRAS,DOCK2,VAV1,PLCB1,PRKCB,PIK3R1,HCK,JAK2
Colorectum	Neuroactive ligand-receptor interaction(K)	15	0.0007	0.002786	HTR1A,GRIN2B,GRIN2A,GRM1,GRIA4,GRIA2,HTR2A,GRIK2,GRIK3,GRIK4,GABRA1,GABRA6,GABRA5,GABRG2,CHRM2
Colorectum	EPO signaling pathway(N)	5	0.0007	0.00278	PTPN11,PLCG1,PIK3R1,CBL,JAK2
Colorectum	Fc epsilon RI signaling pathway(K)	7	0.0007	0.002887	PIK3CA,KRAS,MAP2K4,VAV1,PLCG1,PRKCB,PIK3R1
Colorectum	GnRH signaling pathway(K)	8	0.0007	0.003007	ADCY2,ADCY5,KRAS,MAP2K4,ITPR1,EGFR,PLCB1,PRKCB
Colorectum	angiotensin ii mediated activation of jnk pathway via pyk2 dependent signaling(B)	5	0.0008	0.003111	MEF2C,ERBB2,MAP2K4,PLCB1,PRKCB
Colorectum	Insulin signaling pathway(K)	10	0.0008	0.003193	PIK3CA,BRAF,KRAS,ACACA,ACACB,INSR,MTOR,PRKCI,PIK3R1,CBL
Colorectum	Inflammation mediated by chemokine and cytokine signaling pathway(P)	7	0.0008	0.003349	PIK3CA,PTEN,VAV1,PLCG1,PLCB1,PRKCB,JAK2
Colorectum	Signaling events mediated by TCPTP(N)	5	0.0009	0.003544	CREBBP,KDR,INSR,EGFR,MET
Colorectum	Trk receptor signaling mediated by PI3K and PLC-gamma(N)	5	0.001	0.004007	PIK3CA,KRAS,TRPC3,PLCG1,PIK3R1
Colorectum	E-cadherin signaling in the nascent adherens junction(N)	5	0.001	0.004007	CTNNB1,PIK3CA,CTNNA1,CDH1,PIK3R1
Colorectum	GMCSF-mediated signaling events(N)	5	0.0011	0.0045	PIK3CA,KRAS,PTPN11,PIK3R1,JAK2
Colorectum	egf signaling pathway(B)	4	0.0012	0.004801	MAP2K4,PLCB1,PRKCB,IGF1R
Colorectum	ErbB1 downstream signaling(N)	8	0.0012	0.004928	MEF2C,BRAF,KRAS,MAP2K4,RPS6KA3,EGFR,MTOR,PPP2R1A
Colorectum	p53 pathway(N)	6	0.0013	0.005196	HUWE1,CREBBP,ATM,TP53,EP300,ABL1
Colorectum	Aldosterone-regulated sodium reabsorption(K)	5	0.0014	0.005545	PIK3CA,KRAS,INSR,PRKCB,PIK3R1
Colorectum	T cell receptor signaling pathway(K)	8	0.0016	0.006245	PIK3CA,KRAS,CARD11,VAV1,PLCG1,PRKCQ,PIK3R1,CBL
Colorectum	Interleukin-6 signaling(R)	3	0.0016	0.00634	PTPN11,CBL,JAK2
Colorectum	Dorso-ventral axis formation(K)	4	0.0017	0.006414	KRAS,NOTCH3,NOTCH1,EGFR
Colorectum	Cell junction organization(R)	7	0.0017	0.006585	CTNNB1,CTNNA1,FLNA,DST,PRKCI,CDH1,CDH2
Colorectum	C-MYB transcription factor network(N)	7	0.0017	0.006585	SIN3A,KRAS,CREBBP,NCOR1,KIT,EP300,SMARCA2
Colorectum	Dopaminergic synapse(K)	9	0.0018	0.0067	ADCY5,GRIN2B,GRIN2A,GRIA4,ITPR1,GRIA2,PLCB1,PPP2R1A,PRKCB
Colorectum	VEGF signaling pathway(K)	6	0.0018	0.006832	PIK3CA,KRAS,KDR,PLCG1,PRKCB,PIK3R1
Colorectum	GABA-B_receptor_II_signaling(P)	2	0.0018	0.006809	ADCY2,CACNA1G
Colorectum	Nephrin/Neph1 signaling in the kidney podocyte(N)	4	0.0019	0.007049	TRPC6,MAP2K4,PLCG1,PRKCI
Colorectum	Plasma membrane estrogen receptor signaling(N)	5	0.0019	0.007055	PIK3CA,KRAS,PLCB1,IGF1R,PIK3R1
Colorectum	Regulation of retinoblastoma protein(N)	6	0.002	0.007145	MEF2C,CREBBP,EP300,MET,ABL1,RB1
Colorectum	Heterotrimeric G-protein signaling pathway-Gq alpha and Go alpha mediated pathway(P)	8	0.002	0.007193	GRM1,ITPR1,CACNA1E,PLCB1,PRKCI,PRKCB,PRKCQ,CHRM2
Colorectum	PAR1-mediated thrombin signaling events(N)	5	0.0022	0.007593	PIK3CA,TRPC6,PLCB1,PRKCB,PIK3R1
Colorectum	LPA receptor mediated events(N)	6	0.0022	0.007548	ADCY2,ADCY5,EGFR,PLCG1,PRKD1,PIK3R1
Colorectum	TCR signaling(R)	6	0.0025	0.008858	PIK3CA,PTEN,CARD11,PLCG1,PRKCQ,PIK3R1
Colorectum	IL3-mediated signaling events(N)	4	0.0025	0.008947	PIK3CA,PTPN11,PIK3R1,JAK2
Colorectum	Presenilin action in Notch and Wnt signaling(N)	5	0.0026	0.009164	CTNNB1,CREBBP,NOTCH1,FZD1,APC
Colorectum	trka receptor signaling pathway(B)	3	0.0026	0.00911	PLCB1,PRKCB,IGF1R
Colorectum	Semaphorin interactions(R)	6	0.0027	0.009353	MYH9,ERBB2,SEMA4D,PLXNA2,MET,TLN1
Colorectum	Serotonergic synapse(K)	8	0.0028	0.009569	ADCY5,HTR1A,BRAF,KRAS,ITPR1,HTR2A,PLCB1,PRKCB
Colorectum	IL8- and CXCR1-mediated signaling events(N)	4	0.0029	0.009806	PLCB1,PRKCB,HCK,CBL
Colorectum	Salivary secretion(K)	7	0.0029	0.009729	ADCY2,ADCY5,RYR3,GUCY1A3,ITPR1,PLCB1,PRKCB
Colorectum	GABAergic synapse(K)	7	0.0029	0.009729	ADCY2,ADCY5,GABRA1,GABRA6,GABRA5,GABRG2,PRKCB
Colorectum	Fc gamma R-mediated phagocytosis(K)	7	0.0031	0.01021	PIK3CA,DOCK2,VAV1,PLCG1,PRKCB,PIK3R1,HCK
Colorectum	Amphetamine addiction(K)	6	0.0031	0.01028	ADCY5,GRIN2B,GRIN2A,GRIA4,GRIA2,PRKCB
Colorectum	Ras signaling in the CD4+ TCR pathway(N)	3	0.0032	0.01051	BRAF,KRAS,PRKCB
Colorectum	phospholipase c delta in phospholipid associated cell signaling(B)	2	0.0032	0.01046	DLC1,PLCB1
Colorectum	Hedgehog signaling events mediated by Gli proteins(N)	5	0.0034	0.01093	SIN3A,CREBBP,GLI2,GLI3,PTCH1
Colorectum	Leukocyte transendothelial migration(K)	8	0.0034	0.01087	CTNNB1,PIK3CA,CTNNA1,PTPN11,VAV1,PLCG1,PRKCB,PIK3R1
Colorectum	Morphine addiction(K)	7	0.0035	0.01095	ADCY2,ADCY5,GABRA1,GABRA6,GABRA5,GABRG2,PRKCB
Colorectum	Adipocytokine signaling pathway(K)	6	0.0036	0.01134	ACACB,PTPN11,STK11,MTOR,PRKCQ,JAK2
Colorectum	role of erbb2 in signal transduction and oncology(B)	4	0.0037	0.01163	ERBB4,ERBB2,EGFR,JAK2
Colorectum	Validated transcriptional targets of TAp63 isoforms(N)	5	0.0037	0.01168	EP300,DST,PLK1,ABL1,DICER1
Colorectum	t cell receptor signaling pathway(B)	5	0.0037	0.01168	MAP2K4,PTPN11,VAV1,PLCB1,PRKCB
Colorectum	Cell surface interactions at the vascular wall(R)	7	0.0039	0.01222	PIK3CA,KRAS,PTPN11,SLC16A3,TEK,PLCG1,PIK3R1
Colorectum	ErbB receptor signaling network(N)	3	0.0039	0.01215	ERBB4,ERBB2,EGFR
Colorectum	Vascular smooth muscle contraction(K)	8	0.004	0.01233	ADCY2,ADCY5,BRAF,GUCY1A3,ITPR1,PLCB1,PRKCB,PRKCQ
Colorectum	Validated targets of C-MYC transcriptional activation(N)	6	0.0041	0.01256	HUWE1,CREBBP,SMAD4,SMAD3,TP53,EP300
Colorectum	B cell receptor signaling pathway(K)	6	0.0041	0.01256	PIK3CA,KRAS,CARD11,VAV1,PRKCB,PIK3R1
Colorectum	Thyroid hormone synthesis(K)	6	0.0041	0.01256	ADCY2,ADCY5,ITPR1,LRP2,PLCB1,PRKCB
Colorectum	DAG and IP3 signaling(R)	4	0.0041	0.01252	ADCY2,ADCY5,ITPR1,PLCG1
Colorectum	Factors involved in megakaryocyte development and platelet production(R)	8	0.0042	0.01263	SIN3A,CREBBP,TP53,EP300,DOCK2,DOCK1,ABL1,JAK2
Colorectum	Netrin-mediated signaling events(N)	4	0.0046	0.01372	PIK3CA,DOCK1,PLCG1,PIK3R1
Colorectum	Signaling by Robo receptor(R)	4	0.0046	0.01372	SLIT2,ROBO1,ROBO2,ABL1
Colorectum	Arrhythmogenic right ventricular cardiomyopathy (ARVC)(K)	6	0.0047	0.01378	CTNNB1,CTNNA1,RYR2,SLC8A1,CDH2,TCF7L2
Colorectum	Costimulation by the CD28 family(R)	6	0.0047	0.01378	PIK3CA,PTPN11,VAV1,MTOR,PPP2R1A,PIK3R1
Colorectum	Notch signaling pathway(N)	5	0.0048	0.01395	NOTCH3,NOTCH1,NCOR1,EP300,FURIN
Colorectum	Insulin/IGF pathway-protein kinase B signaling cascade(P)	2	0.005	0.01439	PIK3CA,PTEN
Colorectum	nitric oxide signaling pathway(B)	3	0.0055	0.01607	GRIN2B,GRIN2A,PRKCB
Colorectum	IL2-mediated signaling events(N)	5	0.0056	0.01629	PIK3CA,KRAS,PTPN11,PRKCB,PIK3R1
Colorectum	Regulation of nuclear beta catenin signaling and target gene transcription(N)	6	0.0057	0.01635	CTNNB1,EP300,CACNA1G,CDH1,TCF7L2,APC
Colorectum	ATM pathway(N)	4	0.0057	0.01644	ATM,BLM,ABL1,SMC1A
Colorectum	IL2 signaling events mediated by PI3K(N)	4	0.0063	0.01801	PIK3CA,PTPN11,MTOR,PIK3R1
Colorectum	CXCR4-mediated signaling events(N)	6	0.0064	0.01818	PTPN11,VAV1,MTOR,PLCB1,HCK,JAK2
Colorectum	Regulation of cytoplasmic and nuclear SMAD2/3 signaling(N)	3	0.0064	0.01818	SMAD4,SMAD3,SMAD2
Colorectum	Signaling events mediated by HDAC Class I(N)	5	0.0065	0.01836	SIN3A,CREBBP,NCOR1,EP300,CHD4
Colorectum	Direct p53 effectors(N)	8	0.0069	0.01947	CREBBP,PTEN,TP53,EGFR,EP300,MET,RB1,APC
Colorectum	Fatty acid biosynthesis(K)	2	0.0071	0.01956	ACACA,ACACB
Colorectum	Glypican 3 network(N)	2	0.0071	0.01956	PTCH1,FURIN
Colorectum	proteolysis and signaling pathway of notch(B)	2	0.0071	0.01956	NOTCH1,FURIN
Colorectum	tumor suppressor arf inhibits ribosomal biogenesis(B)	3	0.0075	0.02077	TP53,ABL1,RB1
Colorectum	Natural killer cell mediated cytotoxicity(K)	8	0.0075	0.02077	PIK3CA,BRAF,KRAS,PTPN11,VAV1,PLCG1,PRKCB,PIK3R1
Colorectum	actions of nitric oxide in the heart(B)	4	0.0077	0.02101	RYR2,KDR,GUCY1A3,PLCB1
Colorectum	Alzheimer disease-amyloid secretase pathway(P)	5	0.008	0.02192	FURIN,PRKCI,PRKCB,PRKCQ,CHRM2
Colorectum	EPHB forward signaling(N)	4	0.0084	0.02254	PIK3CA,EPHB1,KRAS,PIK3R1
Colorectum	Class I PI3K signaling events(N)	4	0.0084	0.02254	KRAS,PTEN,PLCG1,HCK
Colorectum	fas signaling pathway (cd95)(B)	3	0.0086	0.02292	MAP2K4,PTPN11,RB1
Colorectum	pkc-catalyzed phosphorylation of inhibitory phosphoprotein of myosin phosphatase(B)	3	0.0086	0.02292	VAV1,PLCB1,PRKCB
Colorectum	Validated targets of C-MYC transcriptional repression(N)	5	0.0086	0.02288	ERBB2,SMAD4,SMAD3,SMAD2,EP300
Colorectum	Signaling events regulated by Ret tyrosine kinase(N)	4	0.0092	0.02439	PIK3CA,PTPN11,RET,PIK3R1
Colorectum	Small cell lung cancer(K)	6	0.0095	0.02513	PIK3CA,LAMC1,PTEN,TP53,RB1,PIK3R1
Colorectum	stat3 signaling pathway(B)	2	0.0095	0.02508	MTOR,JAK2
Colorectum	PDGFR-alpha signaling pathway(N)	3	0.0098	0.02569	PIK3CA,PLCG1,PIK3R1
Colorectum	Signaling by Leptin(R)	3	0.0098	0.02569	KRAS,PTPN11,JAK2
Colorectum	Ras Pathway(P)	5	0.0105	0.0273	PIK3CA,BRAF,KRAS,RPS6KA3,RPS6KA2
Colorectum	IL4-mediated signaling events(N)	5	0.0105	0.0273	PIK3CA,MTOR,PIK3R1,CBL,JAK2
Colorectum	FOXM1 transcription factor network(N)	4	0.0108	0.02825	CREBBP,EP300,PLK1,RB1
Colorectum	growth hormone signaling pathway(B)	3	0.0111	0.02854	PTPN11,PLCB1,PRKCB
Colorectum	Nephrin interactions(R)	3	0.0111	0.02854	PIK3CA,SPTBN1,PIK3R1
Colorectum	ctcf: first multivalent nuclear factor(B)	3	0.0111	0.02854	SMAD4,MTOR,BMPR1A
Colorectum	Interleukin-2 signaling(R)	4	0.0117	0.03014	PIK3CA,KRAS,PIK3R1,JAK2
Colorectum	Heterotrimeric G-protein signaling pathway-Gi alpha and Gs alpha mediated pathway(P)	8	0.0121	0.03099	ADCY2,ADCY5,HTR1A,CREBBP,GRM1,HTR2A,EP300,CHRM2
Colorectum	chaperones modulate interferon signaling pathway(B)	2	0.0122	0.03121	TP53,RB1
Colorectum	NF-kappa B signaling pathway(K)	6	0.0122	0.03109	ATM,CARD11,TNFAIP3,PLCG1,PRKCB,PRKCQ
Colorectum	alk in cardiac myocytes(B)	3	0.0125	0.03156	MEF2C,SMAD4,BMPR1A
Colorectum	HIF-1-alpha transcription factor network(N)	5	0.0126	0.03171	CREBBP,SMAD4,SMAD3,EP300,FURIN
Colorectum	ion channels and their functional role in vascular endothelium(B)	4	0.0127	0.03154	TRPC4,TRPC3,TRPC6,GUCY1A3
Colorectum	LKB1 signaling events(N)	4	0.0127	0.03154	SMAD4,TP53,STK11,MTOR
Colorectum	Beta3 integrin cell surface interactions(N)	4	0.0127	0.03154	LAMC1,TGFBR2,KDR,FBN1
Colorectum	Adrenergic signaling in cardiomyocytes(K)	8	0.013	0.03219	ADCY2,ADCY5,PIK3CA,RYR2,SLC8A1,PLCB1,PPP2R1A,PIK3R1
Colorectum	Validated transcriptional targets of deltaNp63 isoforms(N)	4	0.0137	0.03392	ATM,NOTCH1,FBXW7,RUNX1
Colorectum	role of mef2d in t-cell apoptosis(B)	3	0.014	0.03427	PTPN11,PLCB1,PRKCB
Colorectum	nfkb activation by nontypeable hemophilus influenzae(B)	3	0.014	0.03427	SMAD4,SMAD3,BMPR1A
Colorectum	Epithelial cell signaling in Helicobacter pylori infection(K)	5	0.0141	0.03441	MAP2K4,PTPN11,EGFR,MET,PLCG1
Colorectum	E2F transcription factor network(N)	5	0.0141	0.03441	CREBBP,ATM,EP300,SMARCA2,RB1
Colorectum	p75(NTR)-mediated signaling(N)	5	0.0149	0.0364	PIK3CA,TP53,FURIN,PRKCI,PIK3R1
Colorectum	EGFR-dependent Endothelin signaling events(N)	2	0.0152	0.03678	EGFR,MTOR
Colorectum	btg family proteins and cell cycle regulation(B)	2	0.0152	0.03678	TP53,RB1
Colorectum	Pancreatic secretion(K)	6	0.0155	0.03723	ADCY2,ADCY5,RYR2,ITPR1,PLCB1,PRKCB
Colorectum	links between pyk2 and map kinases(B)	3	0.0155	0.03698	MAP2K4,PLCB1,PRKCB
Colorectum	VEGFR3 signaling in lymphatic endothelium(N)	3	0.0155	0.03698	PIK3CA,MAP2K4,PIK3R1
Colorectum	AP-1 transcription factor network(N)	5	0.0158	0.03765	CTNNB1,PTEN,TP53,EP300,TCF7L2
Colorectum	Apoptosis signaling pathway(P)	3	0.0172	0.04025	PIK3CA,PRKCB,PRKCQ
Colorectum	ALK1 signaling events(N)	3	0.0172	0.04025	TGFBR1,TGFBR2,SMAD4
Colorectum	Signaling events mediated by HDAC Class III(N)	3	0.0172	0.04025	CREBBP,TP53,EP300
Colorectum	PI3 kinase pathway(P)	3	0.0172	0.04025	PIK3CA,PTEN,INSR
Colorectum	Signaling by NOTCH1(R)	5	0.0176	0.04118	CREBBP,NOTCH1,NCOR1,EP300,FBXW7
Colorectum	Integrin signalling pathway(P)	8	0.0178	0.04141	PIK3CA,BRAF,KRAS,MAP2K4,FLNA,COL6A3,TLN1,PIK3R1
Colorectum	Notch signaling pathway(K)	4	0.0182	0.04198	CREBBP,NOTCH3,NOTCH1,EP300
Colorectum	FoxO family signaling(N)	4	0.0182	0.04198	CTNNB1,CREBBP,EP300,PLK1
Colorectum	Cadherin signaling pathway(P)	6	0.0185	0.04246	CTNNB1,CTNNA1,CELSR3,FAT1,FZD1,CDH1
Colorectum	rb tumor suppressor/checkpoint signaling in response to dna damage(B)	2	0.0186	0.04195	TP53,RB1
Colorectum	Hedgehog signaling pathway(P)	2	0.0186	0.04195	GLI3,PTCH1
Colorectum	GP1b-IX-V activation signalling(R)	2	0.0186	0.04195	FLNA,PIK3R1
Colorectum	g-secretase mediated erbb4 signaling pathway(B)	2	0.0186	0.04195	ERBB2,PRKCB
Colorectum	bcr signaling pathway(B)	3	0.019	0.04242	VAV1,PLCB1,PRKCB
Colorectum	thrombin signaling and protease-activated receptors(B)	3	0.019	0.04242	ARFGEF1,PLCB1,PRKCB
Colorectum	pdgf signaling pathway(B)	3	0.019	0.04242	MAP2K4,PLCB1,PRKCB
Colorectum	Regulation of Androgen receptor activity(N)	4	0.0195	0.04311	CREBBP,MAP2K4,EP300,SMARCA2
Colorectum	Gastric acid secretion(K)	5	0.0206	0.04523	ADCY2,ADCY5,ITPR1,PLCB1,PRKCB
Colorectum	Angiopoietin receptor Tie2-mediated signaling(N)	4	0.0208	0.04528	PIK3CA,PTPN11,TEK,PIK3R1
Colorectum	Cocaine addiction(K)	4	0.0208	0.04528	ADCY5,GRIN2B,GRIN2A,GRIA2
Colorectum	fc epsilon receptor i signaling in mast cells(B)	3	0.0209	0.04527	MAP2K4,VAV1,PLCB1
Colorectum	IL2 signaling events mediated by STAT5(N)	3	0.0209	0.04527	PIK3CA,PTPN11,PIK3R1
Colorectum	Hepatitis C(K)	7	0.0216	0.04667	PIK3CA,BRAF,KRAS,TP53,EGFR,PPP2R1A,PIK3R1
Colorectum	Hedgehog signaling pathway(K)	4	0.0222	0.04722	GLI2,GLI3,PTCH1,LRP2
Colorectum	Ovarian steroidogenesis(K)	4	0.0222	0.04722	ADCY2,ADCY5,INSR,IGF1R
Colorectum	Role of Calcineurin-dependent NFAT signaling in lymphocytes(N)	4	0.0222	0.04722	CREBBP,EP300,PRKCB,PRKCQ
Colorectum	Amyotrophic lateral sclerosis (ALS)(K)	4	0.0222	0.04722	GRIN2B,GRIN2A,TP53,GRIA2
Colorectum	effects of calcineurin in keratinocyte differentiation(B)	2	0.0222	0.04658	PLCB1,PRKCB
Colorectum	activation of pkc through g-protein coupled receptors(B)	2	0.0222	0.04658	PLCB1,PRKCB
Colorectum	p53 signaling pathway(B)	2	0.0222	0.04658	TP53,RB1
Colorectum	regulation of transcriptional activity by pml(B)	2	0.0222	0.04658	TP53,RB1
Colorectum	vegf hypoxia and angiogenesis(B)	3	0.0229	0.04777	KDR,PLCB1,PRKCB
Colorectum	Apoptotic execution phase(R)	4	0.0236	0.04909	CTNNB1,PRKCQ,CDH1,APC
Esophageal	Calcium signaling pathway(K)	7	<0,0001	<1,000e-03	ERBB4,PLCB2,GRM1,PLCG2,RYR1,RYR2,CACNA1E
Esophageal	Long-term depression(K)	4	<0,0001	0.008	PLCB2,GRM1,GRIA1,RYR1
Esophageal	Circadian entrainment(K)	4	0.0001	0.01867	PLCB2,GRIA1,RYR1,RYR2
Esophageal	Retrograde endocannabinoid signaling(K)	4	0.0002	0.01725	PLCB2,GABRA6,GRM1,GRIA1
Esophageal	Proteoglycans in cancer(K)	5	0.0003	0.0234	ERBB4,WNT3,PIK3R1,TP53,PLCG2
Esophageal	Non-small cell lung cancer(K)	3	0.0005	0.02883	PIK3R1,TP53,PLCG2
Esophageal	Glioma(K)	3	0.0007	0.03614	PIK3R1,TP53,PLCG2
Esophageal	Long-term potentiation(K)	3	0.0008	0.03463	PLCB2,GRM1,GRIA1
Esophageal	Phosphatidylinositol signaling system(K)	3	0.0014	0.04967	PLCB2,PIK3R1,PLCG2
Esophageal	EGF receptor signaling pathway(P)	3	0.0014	0.0463	ERBB4,NF1,PLCG2
Esophageal	Nephrin interactions(R)	2	0.0017	0.04882	PIK3R1,MAGI2
Esophageal	Pathways in cancer(K)	5	0.0017	0.04642	WNT3,PIK3R1,AR,TP53,PLCG2
Esophageal	ErbB signaling pathway(K)	3	0.0017	0.04438	ERBB4,PIK3R1,PLCG2
Esophageal	Prostate cancer(K)	3	0.0018	0.04207	PIK3R1,AR,TP53
Esophageal	Nongenotropic Androgen signaling(N)	2	0.0021	0.04463	PIK3R1,AR
Esophageal	VEGFR3 signaling in lymphatic endothelium(N)	2	0.0021	0.04463	PIK3R1,FLT4
Esophageal	PI3K-Akt signaling pathway(K)	5	0.0022	0.04288	PIK3R1,FLT4,TP53,COL5A1,RELN
Esophageal	Focal adhesion(K)	4	0.0022	0.04133	PIK3R1,FLT4,COL5A1,RELN
Esophageal	Estrogen signaling pathway(K)	3	0.0025	0.04311	PLCB2,PIK3R1,GRM1
Esophageal	Rap1 signaling pathway(K)	4	0.0025	0.04105	PLCB2,PIK3R1,MAGI2,FLT4
Esophageal	Reelin signaling pathway(N)	2	0.0027	0.04171	PIK3R1,RELN
Esophageal	Ion channel transport(R)	3	0.0031	0.04348	GABRA6,RYR1,RYR2
Esophageal	Heterotrimeric G-protein signaling pathway-Gq alpha and Go alpha mediated pathway(P)	3	0.0031	0.04348	PLCB2,GRM1,CACNA1E
Esophageal	Ras signaling pathway(K)	4	0.0032	0.04196	PIK3R1,FLT4,NF1,PLCG2
Esophageal	Amoebiasis(K)	3	0.0032	0.04056	PLCB2,PIK3R1,COL5A1
Esophageal	EPHA forward signaling(N)	2	0.0033	0.03841	EPHA3,EPHA5
Esophageal	GPVI-mediated activation cascade(R)	2	0.0033	0.03841	PIK3R1,PLCG2
Esophageal	EPO signaling pathway(N)	2	0.0037	0.04039	PIK3R1,PLCG2
Esophageal	Glutamatergic synapse(K)	3	0.0038	0.04017	PLCB2,GRM1,GRIA1
Esophageal	Inositol phosphate metabolism(R)	2	0.0039	0.0399	PLCB2,PLCG2
Esophageal	Neurotrophin signaling pathway(K)	3	0.0042	0.04094	PIK3R1,TP53,PLCG2
Glioblastoma	Pathways in cancer(K)	34	<0,0001	<1,000e-03	SHH,CTNNB1,PIK3CA,BCR,MAPK9,ERBB2,MLH1,PTEN,TP53,KIT,FZD3,FZD4,PTCH2,ARNT2,SLC2A1,EGFR,RET,EP300,FGFR1,MET,HDAC2,MTOR,PRKCA,HSP90AA1,RB1,CDK4,PIK3R1,APC,COL4A4,MSH6,COL4A2,COL4A1,MSH2,CBL
Glioblastoma	Focal adhesion(K)	23	<0,0001	<5,000e-04	CTNNB1,PIK3CA,MAPK9,ERBB2,KDR,PTEN,FLNA,COL3A1,COL6A3,THBS1,EGFR,COL1A2,RELN,COL1A1,DOCK1,MET,PAK7,PRKCA,PIK3R1,COL4A4,COL4A2,COL4A1,FLT1
Glioblastoma	Signaling by PDGF(R)	21	<0,0001	<3,333e-04	PIK3CA,ERBB2,PTPN11,PTEN,KIT,COL6A3,THBS1,ITPR3,FOXO4,EGFR,IRS1,FGFR1,FURIN,TSC2,MTOR,PRKCA,PRKCD,PIK3R1,COL4A4,COL4A2,COL4A1
Glioblastoma	PI3K-Akt signaling pathway(K)	29	<0,0001	<2,500e-04	PIK3CA,EPHA2,KDR,PTEN,NOS3,TP53,COL3A1,KIT,COL6A3,THBS1,EGFR,IRS1,COL1A2,RELN,COL1A1,FGFR1,MET,TSC2,MTOR,PRKCA,HSP90AA1,CDK4,NGFR,PRKCZ,PIK3R1,COL4A4,COL4A2,COL4A1,FLT1
Glioblastoma	Signaling events mediated by VEGFR1 and VEGFR2(N)	13	<0,0001	<2,000e-04	CTNNB1,PIK3CA,KDR,PTPN11,NOS3,MAPK11,PRKCA,HSP90AA1,PRKCD,CDH5,PIK3R1,FLT1,CBL
Glioblastoma	VEGFR1 specific signals(N)	9	<0,0001	<1,667e-04	PIK3CA,PTPN11,NRP1,NOS3,PRKCA,HSP90AA1,PIK3R1,FLT1,CBL
Glioblastoma	Proteoglycans in cancer(K)	21	<0,0001	<1,429e-04	CTNNB1,PIK3CA,ERBB2,KDR,PTPN11,TP53,FLNA,THBS1,MAPK11,FZD3,ITPR3,FZD4,MAPK13,ANK1,EGFR,FGFR1,MET,MTOR,PRKCA,PIK3R1,CBL
Glioblastoma	Signaling by SCF-KIT(R)	16	<0,0001	<1,250e-04	PIK3CA,ERBB2,PTPN11,PTEN,LYN,KIT,FOXO4,EGFR,SOCS1,IRS1,FGFR1,TSC2,MTOR,PRKCA,PIK3R1,CBL
Glioblastoma	Type II diabetes mellitus(K)	10	<0,0001	<1,111e-04	PIK3CA,MAPK9,SOCS1,IRS1,MTOR,CACNA1C,CACNA1A,PRKCD,PRKCZ,PIK3R1
Glioblastoma	Signalling by NGF(R)	22	<0,0001	<1,000e-04	PIK3CA,ERBB2,PTPN11,PTEN,KIT,MAPK11,ITPR3,MAPK13,FOXO4,EGFR,IRS1,FGD1,FGFR1,FGD4,FURIN,HDAC2,TSC2,MTOR,PRKCA,PRKCD,NGFR,PIK3R1
Glioblastoma	Signaling by FGFR(R)	16	<0,0001	<9,091e-05	PIK3CA,ERBB2,PTPN11,PTEN,KIT,ITPR3,FOXO4,EGFR,IRS1,FGFR1,TSC2,MTOR,PRKCA,PRKCD,PIK3R1,CBL
Glioblastoma	Signaling by ERBB2(R)	16	<0,0001	<8,333e-05	PIK3CA,ERBB2,PTPN11,PTEN,KIT,ITPR3,FOXO4,EGFR,IRS1,FGFR1,TSC2,MTOR,PRKCA,HSP90AA1,PRKCD,PIK3R1
Glioblastoma	Ras signaling pathway(K)	19	<0,0001	<7,692e-05	GRIN2B,PIK3CA,MAPK9,EPHA2,KDR,PTPN11,KIT,FOXO4,EGFR,FGFR1,MET,ABL2,PAK7,PRKCA,NGFR,REL,PIK3R1,FLT1,NF1
Glioblastoma	Prostate cancer(K)	12	<0,0001	<7,143e-05	CTNNB1,PIK3CA,ERBB2,PTEN,TP53,EGFR,EP300,FGFR1,MTOR,HSP90AA1,RB1,PIK3R1
Glioblastoma	Signaling by EGFR(R)	16	<0,0001	<6,667e-05	PIK3CA,ERBB2,PTPN11,PTEN,KIT,ITPR3,FOXO4,EGFR,IRS1,FGFR1,TSC2,MTOR,PRKCA,PRKCD,PIK3R1,CBL
Glioblastoma	Extracellular matrix organization(R)	20	<0,0001	<6,250e-05	ADAMTS8,ADAMTS3,KDR,MMP16,ADAM15,COL3A1,COL6A3,THBS1,MMP7,LOX,COL1A2,COL1A1,FURIN,PRKCA,DDR1,COL8A2,COL4A4,COL4A2,COL4A1,SPARC
Glioblastoma	PIP3 activates AKT signaling(R)	12	<0,0001	5.882e-05	PIK3CA,ERBB2,PTPN11,PTEN,KIT,FOXO4,EGFR,IRS1,FGFR1,TSC2,MTOR,PIK3R1
Glioblastoma	Integrin signalling pathway(P)	15	<0,0001	5.556e-05	PIK3C3,PIK3CA,MAPK9,FLNA,COL3A1,COL6A3,MAPK13,COL1A2,COL1A1,ARL1,COL8A2,PIK3R1,COL4A4,COL4A2,COL4A1
Glioblastoma	EGF receptor signaling pathway(P)	11	<0,0001	5.263e-05	PIK3C3,PIK3CA,MAPK9,ERBB2,MAPK11,MAPK13,EGFR,PRKCA,PRKCZ,NF1,CBL
Glioblastoma	Calcium signaling pathway(K)	16	<0,0001	5e-05	ATP2B2,ATP2B4,RYR3,ERBB2,NOS3,GRM1,SLC8A1,ITPR3,EGFR,STIM2,PHKA2,CACNA1H,CACNA1C,CACNA1A,PRKCA,CHRM5
Glioblastoma	Endometrial cancer(K)	9	<0,0001	9.524e-05	CTNNB1,PIK3CA,ERBB2,MLH1,PTEN,TP53,EGFR,PIK3R1,APC
Glioblastoma	IFN-gamma pathway(N)	8	<0,0001	0.0001818	PIK3CA,PTPN11,SOCS1,EP300,MTOR,PRKCD,PIK3R1,CBL
Glioblastoma	Rap1 signaling pathway(K)	17	<0,0001	0.0001739	CTNNB1,GRIN2B,PIK3CA,EPHA2,KDR,KIT,THBS1,MAPK11,MAPK13,EGFR,FGFR1,MET,PRKCA,NGFR,PRKCZ,PIK3R1,FLT1
Glioblastoma	DAP12 interactions(R)	15	<0,0001	0.00025	PIK3CA,ERBB2,PTPN11,PTEN,KIT,ITPR3,FOXO4,EGFR,IRS1,FGFR1,TSC2,MTOR,PRKCA,PRKCD,PIK3R1
Glioblastoma	Alzheimer disease-amyloid secretase pathway(P)	9	<0,0001	0.00024	MAPK9,MAPK11,MAPK13,MAPKAPK5,FURIN,PRKCA,PRKCD,CHRM5,PRKCZ
Glioblastoma	Direct p53 effectors(N)	13	<0,0001	0.0002692	EPHA2,MLH1,PTEN,TP53,EGFR,EP300,VDR,MET,HDAC2,TSC2,RB1,APC,MSH2
Glioblastoma	Colorectal cancer(K)	9	<0,0001	0.0003704	CTNNB1,PIK3CA,MAPK9,MLH1,TP53,PIK3R1,APC,MSH6,MSH2
Glioblastoma	IL4-mediated signaling events(N)	9	<0,0001	0.0003929	PIK3CA,SOCS1,SOCS5,IRS1,COL1A2,COL1A1,MTOR,PIK3R1,CBL
Glioblastoma	Notch signaling pathway(K)	8	<0,0001	0.0004138	NOTCH1,RBPJ,JAG1,EP300,RFNG,HDAC2,KAT2B,DTX3
Glioblastoma	Glioma(K)	9	<0,0001	0.0004	PIK3CA,PTEN,TP53,EGFR,MTOR,PRKCA,RB1,CDK4,PIK3R1
Glioblastoma	p53 pathway feedback loops 2(P)	6	<0,0001	0.0003871	CTNNB1,PIK3CA,PTEN,TP53,MAPK11,MAPK13
Glioblastoma	Signaling events mediated by Stem cell factor receptor (c-Kit)(N)	8	<0,0001	0.0004375	PIK3CA,PTPN11,PTEN,LYN,KIT,SOCS1,PIK3R1,CBL
Glioblastoma	HIF-1 signaling pathway(K)	11	<0,0001	0.0005152	PIK3CA,PFKFB3,ERBB2,NOS3,SLC2A1,EGFR,EP300,MTOR,PRKCA,PIK3R1,FLT1
Glioblastoma	p75(NTR)-mediated signaling(N)	9	<0,0001	0.0005	BDNF,PIK3CA,MAPK9,TP53,MMP7,FURIN,NGFR,PRKCZ,PIK3R1
Glioblastoma	ErbB signaling pathway(K)	10	<0,0001	0.0005429	PIK3CA,MAPK9,ERBB2,EGFR,MTOR,ABL2,PAK7,PRKCA,PIK3R1,CBL
Glioblastoma	Thromboxane A2 receptor signaling(N)	8	<0,0001	0.0005556	ADRBK2,NOS3,LYN,MAPK11,EGFR,PRKCA,PRKCD,PRKCZ
Glioblastoma	Melanoma(K)	9	<0,0001	0.0005405	PIK3CA,PTEN,TP53,EGFR,FGFR1,MET,RB1,CDK4,PIK3R1
Glioblastoma	Non-small cell lung cancer(K)	8	<0,0001	0.0006579	PIK3CA,ERBB2,TP53,EGFR,PRKCA,RB1,CDK4,PIK3R1
Glioblastoma	Chronic myeloid leukemia(K)	9	<0,0001	0.000641	PIK3CA,BCR,PTPN11,TP53,HDAC2,RB1,CDK4,PIK3R1,CBL
Glioblastoma	Wnt signaling pathway(K)	12	<0,0001	0.001025	CTNNB1,MAPK9,SFRP1,SFRP2,TP53,FZD3,FZD4,BAMBI,MMP7,EP300,PRKCA,APC
Glioblastoma	IGF1 pathway(N)	6	<0,0001	0.001	PIK3CA,PTPN11,IRS1,PRKCD,PRKCZ,PIK3R1
Glioblastoma	Pre-NOTCH Expression and Processing(R)	7	0.0001	0.001	NOTCH1,RBPJ,TP53,EP300,RFNG,FURIN,KAT2B
Glioblastoma	Neurotrophin signaling pathway(K)	11	0.0001	0.001	BDNF,PIK3CA,MAPK9,PTPN11,TP53,MAPK11,MAPK13,IRS1,PRKCD,NGFR,PIK3R1
Glioblastoma	EPHA forward signaling(N)	6	0.0001	0.0009773	EPHA2,EPHA4,EPHA7,LYN,CDK5,CBL
Glioblastoma	Signaling events mediated by Hepatocyte Growth Factor Receptor (c-Met)(N)	9	0.0001	0.0009556	CTNNB1,PIK3CA,PTPN11,MET,MTOR,PRKCZ,PIK3R1,APC,CBL
Glioblastoma	MicroRNAs in cancer(K)	18	0.0001	0.001043	PIK3CA,ERBB2,NOTCH1,ZEB1,PTEN,TP53,MMP16,THBS1,FZD3,EGFR,SOCS1,IRS1,EP300,SOX4,MET,MTOR,PRKCA,APC
Glioblastoma	NCAM signaling for neurite out-growth(R)	8	0.0001	0.001021	COL6A3,FGFR1,SPTBN2,CACNA1H,CACNA1C,COL4A4,COL4A2,COL4A1
Glioblastoma	Integrins in angiogenesis(N)	7	0.0001	0.001042	PIK3CA,KDR,PTPN11,IRS1,HSP90AA1,PIK3R1,CBL
Glioblastoma	Retrograde endocannabinoid signaling(K)	10	0.0001	0.001041	MAPK9,GRM1,MAPK11,ITPR3,MAPK13,GABRB3,GABRD,CACNA1C,CACNA1A,PRKCA
Glioblastoma	Signaling by ERBB4(R)	12	0.0001	0.00104	PIK3CA,ERBB2,PTPN11,PTEN,KIT,FOXO4,EGFR,IRS1,FGFR1,TSC2,MTOR,PIK3R1
Glioblastoma	Posttranslational regulation of adherens junction stability and dissassembly(N)	7	0.0001	0.001039	CTNNB1,BDNF,MMP7,EGFR,RET,DSP,MET
Glioblastoma	Angiogenesis(P)	8	0.0001	0.001056	KDR,NOTCH1,RBPJ,NOS3,FZD3,JAG1,FGFR1,APC
Glioblastoma	Renal cell carcinoma(K)	8	0.0001	0.001056	PIK3CA,PTPN11,ARNT2,SLC2A1,EP300,MET,PAK7,PIK3R1
Glioblastoma	Pancreatic cancer(K)	8	0.0001	0.001056	PIK3CA,MAPK9,ERBB2,TP53,EGFR,RB1,CDK4,PIK3R1
Glioblastoma	ECM-receptor interaction(K)	9	0.0001	0.001071	COL3A1,COL6A3,THBS1,COL1A2,RELN,COL1A1,COL4A4,COL4A2,COL4A1
Glioblastoma	Small cell lung cancer(K)	9	0.0001	0.001071	PIK3CA,PTEN,TP53,RB1,CDK4,PIK3R1,COL4A4,COL4A2,COL4A1
Glioblastoma	a6b1 and a6b4 Integrin signaling(N)	6	0.0001	0.001103	PIK3CA,ERBB2,EGFR,MET,PRKCA,PIK3R1
Glioblastoma	IL2 signaling events mediated by PI3K(N)	6	0.0001	0.001103	PIK3CA,PTPN11,MTOR,HSP90AA1,PRKCZ,PIK3R1
Glioblastoma	Epithelial cell signaling in Helicobacter pylori infection(K)	8	0.0001	0.001085	MAPK9,PTPN11,LYN,PTPRZ1,MAPK11,MAPK13,EGFR,MET
Glioblastoma	SHP2 signaling(N)	7	0.0001	0.0011	PIK3CA,KDR,PTPN11,NOS3,EGFR,IRS1,PIK3R1
Glioblastoma	Protein digestion and absorption(K)	9	0.0001	0.001131	COL3A1,COL6A3,SLC8A1,ATP1A2,COL1A2,COL1A1,COL4A4,COL4A2,COL4A1
Glioblastoma	Fc epsilon RI signaling pathway(K)	8	0.0001	0.00127	PIK3CA,MAPK9,LYN,MAPK11,MAPK13,PRKCA,PRKCD,PIK3R1
Glioblastoma	CDC42 signaling events(N)	8	0.0001	0.00127	CTNNB1,PIK3CA,MAPK9,MTOR,PRKCZ,PIK3R1,APC,CBL
Glioblastoma	IL2-mediated signaling events(N)	7	0.0002	0.001563	PIK3CA,MAPK9,PTPN11,MAPK11,SOCS1,IRS1,PIK3R1
Glioblastoma	Hypoxia response via HIF activation(P)	5	0.0002	0.001538	PIK3C3,PIK3CA,PTEN,MTOR,PIK3R1
Glioblastoma	Bladder cancer(K)	6	0.0002	0.001545	ERBB2,TP53,THBS1,EGFR,RB1,CDK4
Glioblastoma	Basal cell carcinoma(K)	7	0.0002	0.001662	SHH,CTNNB1,TP53,FZD3,FZD4,PTCH2,APC
Glioblastoma	Endothelin signaling pathway(P)	7	0.0002	0.001662	PIK3C3,PIK3CA,NOS3,ITPR3,FURIN,PRKCA,PRKCZ
Glioblastoma	Signaling events regulated by Ret tyrosine kinase(N)	6	0.0002	0.001739	PIK3CA,PTPN11,RET,IRS1,PRKCA,PIK3R1
Glioblastoma	VEGFR3 signaling in lymphatic endothelium(N)	5	0.0002	0.001843	PIK3CA,MAPK11,COL1A2,COL1A1,PIK3R1
Glioblastoma	Wnt signaling pathway(P)	16	0.0002	0.001915	CTNNB1,SFRP1,SFRP2,TP53,FZD3,ITPR3,FZD4,MMP7,EP300,SMARCA2,HDAC2,PRKCA,PRKCD,PRKCZ,CDH5,APC
Glioblastoma	IL5-mediated signaling events(N)	4	0.0002	0.002167	PIK3CA,PTPN11,LYN,PIK3R1
Glioblastoma	Apoptosis signaling pathway(P)	5	0.0003	0.002274	PIK3CA,AIFM1,MADD,PRKCA,PRKCD
Glioblastoma	ATF-2 transcription factor network(N)	7	0.0003	0.002338	MAPK9,MAPK11,EP300,PRKCA,RB1,CDK4,NF1
Glioblastoma	Regulation of nuclear SMAD2/3 signaling(N)	8	0.0003	0.00232	SKI,FOXO4,EP300,COL1A2,VDR,HDAC2,CDK4,KAT2B
Glioblastoma	B cell activation(P)	7	0.0003	0.002618	PIK3CA,MAPK9,LYN,MAPK11,ITPR3,MAPK13,PRKCD
Glioblastoma	Glypican 3 network(N)	3	0.0003	0.002688	SHH,MAPK9,FURIN
Glioblastoma	Estrogen signaling pathway(K)	9	0.0003	0.002705	PIK3CA,NOS3,GRM1,ITPR3,EGFR,GABBR2,HSP90AA1,PRKCD,PIK3R1
Glioblastoma	Neurotrophic factor-mediated Trk receptor signaling(N)	7	0.0003	0.002675	BDNF,PIK3CA,PTPN11,DOCK1,NGFR,PRKCZ,PIK3R1
Glioblastoma	mTOR signaling pathway(K)	7	0.0003	0.002675	PIK3CA,PTEN,IRS1,TSC2,MTOR,PRKCA,PIK3R1
Glioblastoma	PAR1-mediated thrombin signaling events(N)	6	0.0003	0.002744	PIK3CA,ADRBK2,NOS3,PRKCA,PRKCD,PIK3R1
Glioblastoma	Beta3 integrin cell surface interactions(N)	6	0.0003	0.002744	KDR,THBS1,COL1A2,COL1A1,COL4A4,COL4A1
Glioblastoma	Reelin signaling pathway(N)	5	0.0004	0.002819	GRIN2B,PIK3CA,RELN,CDK5,PIK3R1
Glioblastoma	VEGF signaling pathway(K)	7	0.0004	0.002798	PIK3CA,KDR,NOS3,MAPK11,MAPK13,PRKCA,PIK3R1
Glioblastoma	p53 pathway(P)	6	0.0004	0.002929	PIK3CA,PTEN,TP53,THBS1,EP300,KAT2B
Glioblastoma	Axon guidance(K)	10	0.0004	0.003093	EPHB4,EPHB6,EPHA2,EPHA4,EPHA7,NRP1,SEMA3C,MET,PAK7,CDK5
Glioblastoma	Insulin Pathway(N)	6	0.0004	0.003115	PIK3CA,PTPN11,IRS1,PRKCZ,PIK3R1,CBL
Glioblastoma	MAPK signaling pathway(K)	15	0.0004	0.003159	BDNF,MAPK9,TAOK1,TP53,FLNA,MAPK11,MAPK13,EGFR,FGFR1,MAPKAPK5,CACNA1H,CACNA1C,CACNA1A,PRKCA,NF1
Glioblastoma	cbl mediated ligand-induced downregulation of egf receptors pathway(B)	3	0.0005	0.003213	EGFR,PRKCA,CBL
Glioblastoma	Viral carcinogenesis(K)	13	0.0005	0.003311	PIK3CA,SCRIB,RBPJ,LYN,TP53,EP300,DDX3X,HDAC2,RB1,CDK4,REL,PIK3R1,KAT2B
Glioblastoma	Signaling by Type 1 Insulin-like Growth Factor 1 Receptor (IGF1R)(R)	8	0.0005	0.00356	PIK3C3,PIK3CA,PTPN11,IRS1,FGFR1,TSC2,MTOR,PIK3R1
Glioblastoma	Beta1 integrin cell surface interactions(N)	7	0.0006	0.003609	COL3A1,COL6A3,THBS1,COL1A2,COL1A1,COL4A4,COL4A1
Glioblastoma	Amoebiasis(K)	9	0.0006	0.00371	PIK3CA,COL3A1,COL1A2,COL1A1,PRKCA,PIK3R1,COL4A4,COL4A2,COL4A1
Glioblastoma	N-cadherin signaling events(N)	5	0.0007	0.004404	CTNNB1,PIK3CA,PTPN11,FGFR1,PIK3R1
Glioblastoma	Cholinergic synapse(K)	9	0.0007	0.004379	PIK3CA,CHRNA3,ITPR3,CACNA1C,CACNA1A,KCNQ4,PRKCA,CHRM5,PIK3R1
Glioblastoma	GnRH signaling pathway(K)	8	0.0008	0.004763	MAPK9,MAPK11,ITPR3,MAPK13,EGFR,CACNA1C,PRKCA,PRKCD
Glioblastoma	FGF signaling pathway(P)	8	0.0008	0.004763	PIK3C3,PIK3CA,MAPK9,PTPN11,MAPK11,MAPK13,FGFR1,PRKCA
Glioblastoma	Insulin signaling pathway(K)	10	0.0009	0.005306	PIK3CA,MAPK9,SOCS1,IRS1,PHKA2,TSC2,MTOR,PRKCZ,PIK3R1,CBL
Glioblastoma	Signaling by NOTCH1(R)	7	0.0009	0.00524	NOTCH1,RBPJ,JAG1,EP300,FBXW7,HDAC2,KAT2B
Glioblastoma	Prolactin signaling pathway(K)	7	0.0009	0.00524	PIK3CA,MAPK9,MAPK11,MAPK13,SOCS1,SOCS5,PIK3R1
Glioblastoma	Adherens junction(K)	7	0.001	0.005614	CTNNB1,PTPRM,ERBB2,EGFR,EP300,FGFR1,MET
Glioblastoma	E-cadherin signaling in keratinocytes(N)	4	0.0011	0.006216	CTNNB1,PIK3CA,EGFR,PIK3R1
Glioblastoma	Huntington disease(P)	9	0.0012	0.006757	BDNF,GRIN2B,MAPK9,TP53,CAPN3,GRIK4,EP300,ARL1,DNAI2
Glioblastoma	Hepatitis B(K)	10	0.0012	0.006692	PIK3CA,MAPK9,PTEN,TP53,EP300,DDX3X,PRKCA,RB1,CDK4,PIK3R1
Glioblastoma	rb tumor suppressor/checkpoint signaling in response to dna damage(B)	3	0.0013	0.007074	MYT1,TP53,RB1
Glioblastoma	VEGF and VEGFR signaling network(N)	3	0.0013	0.007074	KDR,NRP1,FLT1
Glioblastoma	regulators of bone mineralization(B)	3	0.0013	0.007074	COL4A4,COL4A2,COL4A1
Glioblastoma	Signaling by VEGF(R)	3	0.0013	0.007074	KDR,NRP1,FLT1
Glioblastoma	Glucocorticoid receptor regulatory network(N)	7	0.0014	0.007266	MAPK9,TP53,MAPK11,EP300,HDAC2,HSP90AA1,CDK5
Glioblastoma	Adrenergic signaling in cardiomyocytes(K)	10	0.0014	0.007373	ATP2B2,ATP2B4,PIK3CA,SLC8A1,MAPK11,ATP1A2,MAPK13,CACNA1C,PRKCA,PIK3R1
Glioblastoma	p53 pathway(N)	6	0.0014	0.007523	MAPK9,TP53,EP300,PRKCD,HIPK2,KAT2B
Glioblastoma	Signaling events mediated by the Hedgehog family(N)	4	0.0015	0.007938	SHH,PIK3CA,PTCH2,PIK3R1
Glioblastoma	Aldosterone-regulated sodium reabsorption(K)	5	0.0015	0.007912	PIK3CA,ATP1A2,IRS1,PRKCA,PIK3R1
Glioblastoma	Signaling by the B Cell Receptor (BCR)(R)	16	0.0016	0.008456	PIK3CA,ERBB2,PTPN11,PTEN,LYN,KIT,ITPR3,FOXO4,EGFR,IRS1,FGFR1,TSC2,MTOR,REL,PIK3R1,CBL
Glioblastoma	Ephrin B reverse signaling(N)	4	0.0018	0.009096	PIK3CA,EPHB4,LYN,PIK3R1
Glioblastoma	T cell receptor signaling pathway(K)	8	0.0018	0.00906	PIK3CA,MAPK9,MAPK11,MAPK13,PAK7,CDK4,PIK3R1,CBL
Glioblastoma	Validated targets of C-MYC transcriptional repression(N)	6	0.0019	0.009436	ERBB2,SFRP1,EP300,COL1A2,TSC2,GFI1
Glioblastoma	Regulation of retinoblastoma protein(N)	6	0.0022	0.01101	MAPK9,MAPK11,EP300,MET,RB1,CDK4
Glioblastoma	Heterotrimeric G-protein signaling pathway-Gq alpha and Go alpha mediated pathway(P)	8	0.0023	0.01134	GRM1,ITPR3,CACNA1A,PRKCA,PRKCD,CHRM5,PRKCZ,OPRD1
Glioblastoma	Signaling events mediated by HDAC Class III(N)	4	0.0024	0.01179	TP53,FOXO4,EP300,KAT2B
Glioblastoma	Signaling by Insulin receptor(R)	8	0.0024	0.01176	PIK3C3,PIK3CA,PTPN11,IRS1,FGFR1,TSC2,MTOR,PIK3R1
Glioblastoma	Alzheimer disease-presenilin pathway(P)	8	0.0027	0.01339	CTNNB1,NOTCH1,MMP16,FZD3,FZD4,MMP7,FURIN,ERN1
Glioblastoma	estrogen responsive protein efp controls cell cycle and breast tumors growth(B)	3	0.0028	0.01369	TP53,CDK4,CDK5
Glioblastoma	il-2 receptor beta chain in t cell activation(B)	5	0.0031	0.0148	PTPN11,SOCS1,IRS1,RB1,CBL
Glioblastoma	Notch-mediated HES/HEY network(N)	5	0.0031	0.0148	KDR,NOTCH1,RBPJ,EP300,RB1
Glioblastoma	FGF signaling pathway(N)	5	0.0031	0.0148	PIK3CA,PTPN11,FGFR1,PIK3R1,CBL
Glioblastoma	Long-term potentiation(K)	6	0.0032	0.01491	GRIN2B,GRM1,ITPR3,EP300,CACNA1C,PRKCA
Glioblastoma	GABAergic synapse(K)	7	0.0032	0.01505	GAD2,GABRB3,GABRD,CACNA1C,CACNA1A,GABBR2,PRKCA
Glioblastoma	Atypical NF-kappaB pathway(N)	3	0.0034	0.01547	PIK3CA,REL,PIK3R1
Glioblastoma	IL6-mediated signaling events(N)	5	0.0034	0.01531	PIK3CA,PTPN11,MAPK11,PRKCD,PIK3R1
Glioblastoma	Interleukin-3, 5 and GM-CSF signaling(R)	5	0.0034	0.01531	PIK3CA,PTPN11,LYN,PIK3R1,CBL
Glioblastoma	Glutamatergic synapse(K)	8	0.0035	0.01548	GRIN2B,ADRBK2,GRM1,ITPR3,GRIK4,CACNA1C,CACNA1A,PRKCA
Glioblastoma	Fc epsilon receptor (FCERI) signaling(R)	15	0.0037	0.01618	PIK3CA,MAPK9,ERBB2,PTPN11,PTEN,LYN,KIT,ITPR3,FOXO4,EGFR,IRS1,FGFR1,TSC2,MTOR,PIK3R1
Glioblastoma	Ceramide signaling pathway(N)	5	0.0037	0.01601	AIFM1,MADD,RB1,PRKCD,PRKCZ
Glioblastoma	FoxO family signaling(N)	5	0.0037	0.01601	CTNNB1,MAPK9,FOXO4,EP300,KAT2B
Glioblastoma	HTLV-I infection(K)	13	0.0038	0.01614	CTNNB1,PIK3CA,NRP1,TP53,FZD3,FZD4,SLC2A1,EP300,RB1,CDK4,PIK3R1,APC,KAT2B
Glioblastoma	Leukocyte transendothelial migration(K)	8	0.0039	0.01634	CTNNB1,PIK3CA,PTPN11,MAPK11,MAPK13,PRKCA,CDH5,PIK3R1
Glioblastoma	Retinoic acid receptors-mediated signaling(N)	4	0.004	0.01655	EP300,VDR,PRKCA,KAT2B
Glioblastoma	Nectin adhesion pathway(N)	4	0.004	0.01655	CTNNB1,PIK3CA,PTPRM,PIK3R1
Glioblastoma	Epstein-Barr virus infection(K)	11	0.0041	0.01686	PIK3CA,MAPK9,RBPJ,LYN,TP53,MAPK11,MAPK13,EP300,HDAC2,RB1,PIK3R1
Glioblastoma	Validated transcriptional targets of TAp63 isoforms(N)	5	0.0041	0.01665	SHH,JAG1,EP300,VDR,PRKCD
Glioblastoma	Regulation of Androgen receptor activity(N)	5	0.0041	0.01665	EP300,SMARCA2,HSP90AA1,REL,KAT2B
Glioblastoma	ErbB receptor signaling network(N)	3	0.0041	0.01673	ERBB2,EGFR,HSP90AA1
Glioblastoma	Angiopoietin receptor Tie2-mediated signaling(N)	5	0.0044	0.01795	PIK3CA,PTPN11,NOS3,TNIP2,PIK3R1
Glioblastoma	GPVI-mediated activation cascade(R)	4	0.0044	0.01788	PIK3CA,LYN,PRKCZ,PIK3R1
Glioblastoma	Role of Calcineurin-dependent NFAT signaling in lymphocytes(N)	5	0.0048	0.01887	MAPK9,EP300,PRKCA,PRKCD,PRKCZ
Glioblastoma	Amyotrophic lateral sclerosis (ALS)(K)	5	0.0048	0.01887	GRIN2B,TP53,MAPK11,MAPK13,NEFM
Glioblastoma	Syndecan-4-mediated signaling events(N)	4	0.005	0.01911	THBS1,FGFR1,PRKCA,PRKCD
Glioblastoma	Noncanonical Wnt signaling pathway(N)	4	0.005	0.01911	MAPK9,ROR2,FLNA,PRKCZ
Glioblastoma	Platelet homeostasis(R)	6	0.0052	0.01973	ATP2B2,ATP2B4,PTPN11,NOS3,SLC8A1,ITPR3
Glioblastoma	Insulin/IGF pathway-protein kinase B signaling cascade(P)	2	0.0052	0.01963	PIK3CA,PTEN
Glioblastoma	Signaling events mediated by PTP1B(N)	5	0.0052	0.01954	PIK3CA,LYN,EGFR,IRS1,PIK3R1
Glioblastoma	Notch signaling pathway(N)	5	0.0052	0.01954	NOTCH1,RBPJ,JAG1,EP300,FURIN
Glioblastoma	EPO signaling pathway(N)	4	0.0055	0.02049	PTPN11,LYN,PIK3R1,CBL
Glioblastoma	HIF-2-alpha transcription factor network(N)	4	0.0055	0.02049	KDR,SLC2A1,EP300,FLT1
Glioblastoma	Metabolism of nitric oxide(R)	3	0.0058	0.02143	NOS3,LYPLA1,HSP90AA1
Glioblastoma	Selenocompound metabolism(K)	3	0.0058	0.02143	PAPSS2,MARS,MTR
Glioblastoma	Bacterial invasion of epithelial cells(K)	6	0.0058	0.02135	CTNNB1,PIK3CA,DOCK1,MET,PIK3R1,CBL
Glioblastoma	Melanogenesis(K)	7	0.006	0.02181	CTNNB1,KIT,FZD3,FZD4,EP300,PRKCA,DCT
Glioblastoma	Regulation of actin cytoskeleton(K)	11	0.0064	0.02309	PIK3CA,NCKAP1L,IQGAP2,EGFR,FGD1,FGFR1,DOCK1,PAK7,CHRM5,PIK3R1,APC
Glioblastoma	Class I PI3K signaling events mediated by Akt(N)	4	0.0068	0.02389	FOXO4,MTOR,HSP90AA1,PRKDC
Glioblastoma	Signaling mediated by p38-alpha and p38-beta(N)	4	0.0068	0.02389	USF1,TP53,MAPK11,MAPKAPK5
Glioblastoma	EPHA2 forward signaling(N)	3	0.0068	0.02386	PIK3CA,EPHA2,PIK3R1
Glioblastoma	Dopaminergic synapse(K)	8	0.0071	0.02482	GRIN2B,MAPK9,MAPK11,ITPR3,MAPK13,CACNA1C,CACNA1A,PRKCA
Glioblastoma	proteolysis and signaling pathway of notch(B)	2	0.0073	0.02562	NOTCH1,FURIN
Glioblastoma	TGF-beta signaling pathway(P)	6	0.0074	0.02576	MAPK9,SKI,MAPK11,MAPK13,BAMBI,EP300
Glioblastoma	Phosphatidylinositol signaling system(K)	6	0.0079	0.02742	PIK3C3,PIK3CA,PTEN,ITPR3,PRKCA,PIK3R1
Glioblastoma	GMCSF-mediated signaling events(N)	4	0.0082	0.0281	PIK3CA,PTPN11,LYN,PIK3R1
Glioblastoma	ErbB2/ErbB3 signaling events(N)	4	0.0082	0.0281	MAPK9,ERBB2,PTPN11,MTOR
Glioblastoma	C-MYB transcription factor network(N)	6	0.0083	0.02835	SKI,KIT,EP300,COL1A2,SMARCA2,HIPK2
Glioblastoma	Ion channel transport(R)	7	0.0085	0.02872	ATP2B2,ATP2B4,RYR3,CLCN5,ATP1A2,GABRB3,ATP7B
Glioblastoma	Long-term depression(K)	5	0.0093	0.03111	LYN,GRM1,ITPR3,CACNA1A,PRKCA
Glioblastoma	Axon guidance mediated by semaphorins(P)	2	0.0098	0.03274	NRP1,CDK5
Glioblastoma	Notch signaling pathway(P)	3	0.0103	0.03462	NOTCH1,RBPJ,JAG1
Glioblastoma	Progesterone-mediated oocyte maturation(K)	6	0.0103	0.03457	PIK3CA,MAPK9,MAPK11,MAPK13,HSP90AA1,PIK3R1
Glioblastoma	Fc-epsilon receptor I signaling in mast cells(N)	5	0.0106	0.03518	PIK3CA,PTPN11,LYN,PIK3R1,CBL
Glioblastoma	Oxidative stress response(P)	4	0.0106	0.03496	MAPK9,MAPK11,MAPK13,MAPKAPK5
Glioblastoma	Nicotine addiction(K)	4	0.0106	0.03496	GRIN2B,GABRB3,GABRD,CACNA1A
Glioblastoma	Endocytosis(K)	10	0.0116	0.03789	ADRBK2,KDR,AGAP3,KIT,EGFR,RET,MET,PRKCZ,FLT1,CBL
Glioblastoma	intrinsic prothrombin activation pathway(B)	3	0.0117	0.03722	COL4A4,COL4A2,COL4A1
Glioblastoma	growth hormone signaling pathway(B)	3	0.0117	0.03722	PTPN11,IRS1,PRKCA
Glioblastoma	regulation of eif-4e and p70s6 kinase(B)	3	0.0117	0.03722	IRS1,MTOR,PRKCA
Glioblastoma	cell cycle: g1/s check point(B)	3	0.0117	0.03722	PTPN11,TP53,RB1
Glioblastoma	Plasma membrane estrogen receptor signaling(N)	4	0.0125	0.03982	PIK3CA,NOS3,MAPK11,PIK3R1
Glioblastoma	Stabilization and expansion of the E-cadherin adherens junction(N)	4	0.0125	0.03982	CTNNB1,EPHA2,EGFR,MET
Glioblastoma	chaperones modulate interferon signaling pathway(B)	2	0.0127	0.0398	TP53,RB1
Glioblastoma	Rapid glucocorticoid signaling(N)	2	0.0127	0.0398	MAPK9,MAPK11
Glioblastoma	Salivary secretion(K)	6	0.0127	0.03966	ATP2B2,ATP2B4,RYR3,ATP1A2,ITPR3,PRKCA
Glioblastoma	Mismatch repair(K)	3	0.0131	0.04093	MLH1,MSH6,MSH2
Glioblastoma	LKB1 signaling events(N)	4	0.0135	0.04208	TP53,TSC2,MTOR,HSP90AA1
Glioblastoma	TCR signaling in na&#xef;ve CD4+ T cells(N)	5	0.0136	0.04146	PTPN11,PTEN,FLNA,PRKCA,CBL
Glioblastoma	HIF-1-alpha transcription factor network(N)	5	0.0136	0.04146	PFKFB3,CP,SLC2A1,EP300,FURIN
Glioblastoma	Semaphorin interactions(R)	5	0.0136	0.04146	ERBB2,NRP1,MET,HSP90AA1,CDK5
Glioblastoma	PDGFR-beta signaling pathway(N)	7	0.0144	0.04401	MAPK9,PTPN11,PTEN,LYN,PRKCA,PRKCD,CBL
Glioblastoma	Transcriptional misregulation in cancer(K)	9	0.0144	0.04397	ZEB1,TP53,ARNT2,PRCC,MET,HDAC2,NGFR,REL,FLT1
Glioblastoma	Morphine addiction(K)	6	0.0147	0.04436	ADRBK2,GABRB3,GABRD,CACNA1A,GABBR2,PRKCA
Glioblastoma	role of mef2d in t-cell apoptosis(B)	3	0.0147	0.04395	PTPN11,HDAC2,PRKCA
Glioblastoma	Growth hormone receptor signaling(R)	3	0.0147	0.04395	LYN,SOCS1,IRS1
Glioblastoma	p53 signaling pathway(K)	5	0.0152	0.04534	PTEN,TP53,THBS1,TSC2,CDK4
Glioblastoma	L1CAM interactions(R)	6	0.0154	0.04561	NRP1,ANK1,EGFR,FGFR1,SCN9A,SPTBN2
Glioblastoma	Presenilin action in Notch and Wnt signaling(N)	4	0.0157	0.04636	CTNNB1,NOTCH1,RBPJ,APC
Glioblastoma	EGFR-dependent Endothelin signaling events(N)	2	0.0158	0.04613	EGFR,MTOR
Glioblastoma	btg family proteins and cell cycle regulation(B)	2	0.0158	0.04613	TP53,RB1
Glioblastoma	Cell surface interactions at the vascular wall(R)	6	0.0161	0.04675	PIK3CA,PTPN11,LYN,SLC7A6,SLC7A10,PIK3R1
Glioblastoma	Glypican 1 network(N)	3	0.0164	0.04728	LYN,FGFR1,FLT1
Glioblastoma	PI Metabolism(R)	4	0.0169	0.04865	PIK3C3,PIK3CA,PTEN,PIK3R1
Glioblastoma	Cell cycle(K)	7	0.0169	0.0485	CDC7,TP53,EP300,HDAC2,RB1,CDK4,PRKDC
Glioblastoma	Adipocytokine signaling pathway(K)	5	0.017	0.04809	MAPK9,PTPN11,SLC2A1,IRS1,MTOR
Glioblastoma	Signaling by TGF-beta Receptor Complex(R)	5	0.017	0.04809	SKI,BAMBI,FURIN,PRKCZ,CBL
Glioblastoma	AP-1 transcription factor network(N)	5	0.017	0.04809	CTNNB1,PTEN,TP53,EP300,COL1A2
Glioblastoma	Circadian entrainment(K)	6	0.0177	0.04996	GRIN2B,RYR3,ITPR3,CACNA1H,CACNA1C,PRKCA
Glioma_Low_Grade	Pathways in cancer(K)	10	<0,0001	<1,000e-03	EGFR,CREBBP,TP53,RUNX1T1,MECOM,MAX,PLCG1,PIK3CA,MTOR,PIK3R1
Glioma_Low_Grade	HIF-1 signaling pathway(K)	7	<0,0001	<5,000e-04	EGFR,CREBBP,PLCG1,PIK3CA,NOS3,MTOR,PIK3R1
Glioma_Low_Grade	Glioma(K)	6	<0,0001	<3,333e-04	EGFR,TP53,PLCG1,PIK3CA,MTOR,PIK3R1
Glioma_Low_Grade	Prostate cancer(K)	6	<0,0001	<2,500e-04	EGFR,CREBBP,TP53,PIK3CA,MTOR,PIK3R1
Glioma_Low_Grade	Non-small cell lung cancer(K)	5	<0,0001	<2,000e-04	EGFR,TP53,PLCG1,PIK3CA,PIK3R1
Glioma_Low_Grade	E-cadherin signaling in keratinocytes(N)	4	<0,0001	<1,667e-04	EGFR,PLCG1,PIK3CA,PIK3R1
Glioma_Low_Grade	Hypoxia response via HIF activation(P)	4	<0,0001	<1,429e-04	CREBBP,PIK3CA,MTOR,PIK3R1
Glioma_Low_Grade	VEGFR1 specific signals(N)	4	<0,0001	<1,250e-04	PLCG1,PIK3CA,NOS3,PIK3R1
Glioma_Low_Grade	Proteoglycans in cancer(K)	7	<0,0001	<1,111e-04	EGFR,TP53,DDX5,PLCG1,PIK3CA,MTOR,PIK3R1
Glioma_Low_Grade	ErbB signaling pathway(K)	5	<0,0001	0.0001	EGFR,PLCG1,PIK3CA,MTOR,PIK3R1
Glioma_Low_Grade	IFN-gamma pathway(N)	4	<0,0001	9.091e-05	CREBBP,PIK3CA,MTOR,PIK3R1
Glioma_Low_Grade	MicroRNAs in cancer(K)	7	<0,0001	8.333e-05	EGFR,CREBBP,TP53,NOTCH1,PLCG1,PIK3CA,MTOR
Glioma_Low_Grade	SHP2 signaling(N)	4	<0,0001	7.692e-05	EGFR,PIK3CA,NOS3,PIK3R1
Glioma_Low_Grade	Endometrial cancer(K)	4	<0,0001	7.143e-05	EGFR,TP53,PIK3CA,PIK3R1
Glioma_Low_Grade	PI3K-Akt signaling pathway(K)	7	<0,0001	6.667e-05	EGFR,TP53,PIK3CA,NOS3,RELN,MTOR,PIK3R1
Glioma_Low_Grade	Acute myeloid leukemia(K)	4	<0,0001	6.25e-05	RUNX1T1,PIK3CA,MTOR,PIK3R1
Glioma_Low_Grade	VEGF signaling pathway(K)	4	<0,0001	5.882e-05	PLCG1,PIK3CA,NOS3,PIK3R1
Glioma_Low_Grade	Signaling events mediated by VEGFR1 and VEGFR2(N)	4	<0,0001	0.0001111	PLCG1,PIK3CA,NOS3,PIK3R1
Glioma_Low_Grade	Pancreatic cancer(K)	4	<0,0001	0.0001053	EGFR,TP53,PIK3CA,PIK3R1
Glioma_Low_Grade	PDGFR-alpha signaling pathway(N)	3	<0,0001	0.0001	PLCG1,PIK3CA,PIK3R1
Glioma_Low_Grade	Nephrin interactions(R)	3	<0,0001	9.524e-05	SPTBN1,PIK3CA,PIK3R1
Glioma_Low_Grade	Melanoma(K)	4	<0,0001	0.0001364	EGFR,TP53,PIK3CA,PIK3R1
Glioma_Low_Grade	Signaling by FGFR(R)	5	<0,0001	0.0001304	EGFR,PLCG1,PIK3CA,MTOR,PIK3R1
Glioma_Low_Grade	Chronic myeloid leukemia(K)	4	<0,0001	0.000125	TP53,MECOM,PIK3CA,PIK3R1
Glioma_Low_Grade	Signaling by ERBB2(R)	5	<0,0001	0.00012	EGFR,PLCG1,PIK3CA,MTOR,PIK3R1
Glioma_Low_Grade	Signaling events mediated by Hepatocyte Growth Factor Receptor (c-Met)(N)	4	<0,0001	0.0001923	PLCG1,PIK3CA,MTOR,PIK3R1
Glioma_Low_Grade	EGF receptor signaling pathway(P)	4	<0,0001	0.0002593	EGFR,NF1,PLCG1,PIK3CA
Glioma_Low_Grade	DAP12 interactions(R)	5	<0,0001	0.0002759	EGFR,PLCG1,PIK3CA,MTOR,PIK3R1
Glioma_Low_Grade	Signaling by EGFR(R)	5	<0,0001	0.0002759	EGFR,PLCG1,PIK3CA,MTOR,PIK3R1
Glioma_Low_Grade	Reelin signaling pathway(N)	3	<0,0001	0.0002667	PIK3CA,RELN,PIK3R1
Glioma_Low_Grade	Signaling by PDGF(R)	5	<0,0001	0.0002581	EGFR,PLCG1,PIK3CA,MTOR,PIK3R1
Glioma_Low_Grade	Small cell lung cancer(K)	4	<0,0001	0.00025	TP53,MAX,PIK3CA,PIK3R1
Glioma_Low_Grade	Netrin-mediated signaling events(N)	3	<0,0001	0.0002727	PLCG1,PIK3CA,PIK3R1
Glioma_Low_Grade	N-cadherin signaling events(N)	3	0.0001	0.0002647	PLCG1,PIK3CA,PIK3R1
Glioma_Low_Grade	PIP3 activates AKT signaling(R)	4	0.0001	0.0002857	EGFR,PIK3CA,MTOR,PIK3R1
Glioma_Low_Grade	a6b1 and a6b4 Integrin signaling(N)	3	0.0001	0.0002703	EGFR,PIK3CA,PIK3R1
Glioma_Low_Grade	IL2 signaling events mediated by PI3K(N)	3	0.0001	0.0002703	PIK3CA,MTOR,PIK3R1
Glioma_Low_Grade	Estrogen signaling pathway(K)	4	0.0001	0.0002895	EGFR,PIK3CA,NOS3,PIK3R1
Glioma_Low_Grade	Epstein-Barr virus infection(K)	5	0.0001	0.0003846	CREBBP,TP53,PLCG1,PIK3CA,PIK3R1
Glioma_Low_Grade	Trk receptor signaling mediated by PI3K and PLC-gamma(N)	3	0.0001	0.000375	PLCG1,PIK3CA,PIK3R1
Glioma_Low_Grade	Plasma membrane estrogen receptor signaling(N)	3	0.0001	0.0006098	PIK3CA,NOS3,PIK3R1
Glioma_Low_Grade	PAR1-mediated thrombin signaling events(N)	3	0.0001	0.0006905	PIK3CA,NOS3,PIK3R1
Glioma_Low_Grade	Ras signaling pathway(K)	5	0.0001	0.0006744	EGFR,NF1,PLCG1,PIK3CA,PIK3R1
Glioma_Low_Grade	p53 pathway(P)	3	0.0001	0.0007045	CREBBP,TP53,PIK3CA
Glioma_Low_Grade	Neurotrophin signaling pathway(K)	4	0.0001	0.0007333	TP53,PLCG1,PIK3CA,PIK3R1
Glioma_Low_Grade	Pre-NOTCH Expression and Processing(R)	3	0.0001	0.0007391	CREBBP,TP53,NOTCH1
Glioma_Low_Grade	FGF signaling pathway(N)	3	0.0001	0.000766	PLCG1,PIK3CA,PIK3R1
Glioma_Low_Grade	Type II diabetes mellitus(K)	3	0.0002	0.0008333	PIK3CA,MTOR,PIK3R1
Glioma_Low_Grade	Angiopoietin receptor Tie2-mediated signaling(N)	3	0.0002	0.0009184	PIK3CA,NOS3,PIK3R1
Glioma_Low_Grade	EGFR-dependent Endothelin signaling events(N)	2	0.0002	0.00092	EGFR,MTOR
Glioma_Low_Grade	Hepatitis C(K)	4	0.0002	0.0009423	EGFR,TP53,PIK3CA,PIK3R1
Glioma_Low_Grade	Direct p53 effectors(N)	4	0.0002	0.0009423	EGFR,CREBBP,TP53,DDX5
Glioma_Low_Grade	Signaling events mediated by PTP1B(N)	3	0.0002	0.0009444	EGFR,PIK3CA,PIK3R1
Glioma_Low_Grade	Signaling events mediated by Stem cell factor receptor (c-Kit)(N)	3	0.0002	0.0009444	CREBBP,PIK3CA,PIK3R1
Glioma_Low_Grade	Signaling by SCF-KIT(R)	4	0.0002	0.0009636	EGFR,PIK3CA,MTOR,PIK3R1
Glioma_Low_Grade	MAPK signaling pathway(K)	5	0.0002	0.0009464	EGFR,NF1,TP53,MECOM,MAX
Glioma_Low_Grade	overview of telomerase protein component gene htert transcriptional regulation(B)	2	0.0002	0.00107	TP53,MAX
Glioma_Low_Grade	Hepatitis B(K)	4	0.0003	0.001293	CREBBP,TP53,PIK3CA,PIK3R1
Glioma_Low_Grade	Signaling by ERBB4(R)	4	0.0003	0.001271	EGFR,PIK3CA,MTOR,PIK3R1
Glioma_Low_Grade	Signalling by NGF(R)	5	0.0003	0.001367	EGFR,PLCG1,PIK3CA,MTOR,PIK3R1
Glioma_Low_Grade	Neurotrophic factor-mediated Trk receptor signaling(N)	3	0.0003	0.001323	PLCG1,PIK3CA,PIK3R1
Glioma_Low_Grade	mTOR signaling pathway(K)	3	0.0003	0.001323	PIK3CA,MTOR,PIK3R1
Glioma_Low_Grade	Colorectal cancer(K)	3	0.0003	0.001369	TP53,PIK3CA,PIK3R1
Glioma_Low_Grade	Fc-epsilon receptor I signaling in mast cells(N)	3	0.0003	0.001369	PLCG1,PIK3CA,PIK3R1
Glioma_Low_Grade	Signaling events mediated by focal adhesion kinase(N)	3	0.0003	0.001369	PLCG1,PIK3CA,PIK3R1
Glioma_Low_Grade	IL4-mediated signaling events(N)	3	0.0004	0.001403	PIK3CA,MTOR,PIK3R1
Glioma_Low_Grade	LPA receptor mediated events(N)	3	0.0004	0.001403	EGFR,PLCG1,PIK3R1
Glioma_Low_Grade	TCR signaling(R)	3	0.0004	0.0015	PLCG1,PIK3CA,PIK3R1
Glioma_Low_Grade	Angiogenesis(P)	3	0.0004	0.001486	NOTCH1,PLCG1,NOS3
Glioma_Low_Grade	Renal cell carcinoma(K)	3	0.0004	0.001486	CREBBP,PIK3CA,PIK3R1
Glioma_Low_Grade	Regulation of Telomerase(N)	3	0.0005	0.001507	EGFR,MAX,MTOR
Glioma_Low_Grade	IL5-mediated signaling events(N)	2	0.0005	0.001466	PIK3CA,PIK3R1
Glioma_Low_Grade	Atypical NF-kappaB pathway(N)	2	0.0005	0.001466	PIK3CA,PIK3R1
Glioma_Low_Grade	p75(NTR)-mediated signaling(N)	3	0.0005	0.001514	TP53,PIK3CA,PIK3R1
Glioma_Low_Grade	Fc epsilon RI signaling pathway(K)	3	0.0005	0.0015	PLCG1,PIK3CA,PIK3R1
Glioma_Low_Grade	CDC42 signaling events(N)	3	0.0005	0.0015	PIK3CA,MTOR,PIK3R1
Glioma_Low_Grade	Validated targets of C-MYC transcriptional activation(N)	3	0.0005	0.001597	CREBBP,TP53,MAX
Glioma_Low_Grade	Costimulation by the CD28 family(R)	3	0.0006	0.001731	PIK3CA,MTOR,PIK3R1
Glioma_Low_Grade	Fc epsilon receptor (FCERI) signaling(R)	5	0.0006	0.001759	EGFR,PLCG1,PIK3CA,MTOR,PIK3R1
Glioma_Low_Grade	Transcriptional misregulation in cancer(K)	4	0.0006	0.001738	TP53,RUNX1T1,DDX5,MAX
Glioma_Low_Grade	Calcium signaling pathway(K)	4	0.0006	0.00184	EGFR,PLCG1,RYR2,NOS3
Glioma_Low_Grade	Signaling by the B Cell Receptor (BCR)(R)	5	0.0006	0.001829	EGFR,PLCG1,PIK3CA,MTOR,PIK3R1
Glioma_Low_Grade	EPHA2 forward signaling(N)	2	0.0007	0.002119	PIK3CA,PIK3R1
Glioma_Low_Grade	VEGF signaling pathway(P)	2	0.0007	0.002119	PLCG1,NOS3
Glioma_Low_Grade	T cell activation(P)	3	0.0007	0.002081	PLCG1,PIK3CA,PIK3R1
Glioma_Low_Grade	Phosphatidylinositol signaling system(K)	3	0.0007	0.002081	PLCG1,PIK3CA,PIK3R1
Glioma_Low_Grade	Apoptosis(K)	3	0.0009	0.002489	TP53,PIK3CA,PIK3R1
Glioma_Low_Grade	Signaling by Type 1 Insulin-like Growth Factor 1 Receptor (IGF1R)(R)	3	0.0009	0.002489	PIK3CA,MTOR,PIK3R1
Glioma_Low_Grade	Focal adhesion(K)	4	0.001	0.002733	EGFR,PIK3CA,RELN,PIK3R1
Glioma_Low_Grade	Viral carcinogenesis(K)	4	0.001	0.002733	CREBBP,TP53,PIK3CA,PIK3R1
Glioma_Low_Grade	Fc gamma R-mediated phagocytosis(K)	3	0.001	0.002802	PLCG1,PIK3CA,PIK3R1
Glioma_Low_Grade	Rap1 signaling pathway(K)	4	0.0011	0.003283	EGFR,PLCG1,PIK3CA,PIK3R1
Glioma_Low_Grade	Cell surface interactions at the vascular wall(R)	3	0.0012	0.003344	PLCG1,PIK3CA,PIK3R1
Glioma_Low_Grade	Signaling events mediated by the Hedgehog family(N)	2	0.0012	0.003404	PIK3CA,PIK3R1
Glioma_Low_Grade	Dorso-ventral axis formation(K)	2	0.0013	0.003732	EGFR,NOTCH1
Glioma_Low_Grade	p53 pathway feedback loops 2(P)	2	0.0013	0.003732	TP53,PIK3CA
Glioma_Low_Grade	Ephrin B reverse signaling(N)	2	0.0013	0.003732	PIK3CA,PIK3R1
Glioma_Low_Grade	Nongenotropic Androgen signaling(N)	2	0.0014	0.003919	PIK3CA,PIK3R1
Glioma_Low_Grade	VEGFR3 signaling in lymphatic endothelium(N)	2	0.0014	0.003919	PIK3CA,PIK3R1
Glioma_Low_Grade	T cell receptor signaling pathway(K)	3	0.0015	0.00419	PLCG1,PIK3CA,PIK3R1
Glioma_Low_Grade	Signaling events mediated by HDAC Class III(N)	2	0.0015	0.004149	CREBBP,TP53
Glioma_Low_Grade	IL3-mediated signaling events(N)	2	0.0017	0.00448	PIK3CA,PIK3R1
Glioma_Low_Grade	Signaling by Insulin receptor(R)	3	0.0017	0.004757	PIK3CA,MTOR,PIK3R1
Glioma_Low_Grade	IL2 signaling events mediated by STAT5(N)	2	0.0018	0.004712	PIK3CA,PIK3R1
Glioma_Low_Grade	EGF receptor (ErbB1) signaling pathway(N)	2	0.0019	0.004915	EGFR,PLCG1
Glioma_Low_Grade	Osteopontin-mediated events(N)	2	0.0019	0.004915	PIK3CA,PIK3R1
Glioma_Low_Grade	Nectin adhesion pathway(N)	2	0.002	0.00512	PIK3CA,PIK3R1
Glioma_Low_Grade	IGF1 pathway(N)	2	0.002	0.00512	PIK3CA,PIK3R1
Glioma_Low_Grade	EPHA forward signaling(N)	2	0.0022	0.005336	EPHA4,PLCG1
Glioma_Low_Grade	GPVI-mediated activation cascade(R)	2	0.0022	0.005336	PIK3CA,PIK3R1
Glioma_Low_Grade	Leukocyte transendothelial migration(K)	3	0.0022	0.005324	PLCG1,PIK3CA,PIK3R1
Glioma_Low_Grade	HTLV-I infection(K)	4	0.0024	0.005554	CREBBP,TP53,PIK3CA,PIK3R1
Glioma_Low_Grade	EPO signaling pathway(N)	2	0.0024	0.005699	PLCG1,PIK3R1
Glioma_Low_Grade	IL1-mediated signaling events(N)	2	0.0026	0.00607	PIK3CA,PIK3R1
Glioma_Low_Grade	IL23-mediated signaling events(N)	2	0.0027	0.006267	PIK3CA,PIK3R1
Glioma_Low_Grade	Signaling events mediated by TCPTP(N)	2	0.0027	0.006267	EGFR,CREBBP
Glioma_Low_Grade	E-cadherin signaling in the nascent adherens junction(N)	2	0.0029	0.006521	PIK3CA,PIK3R1
Glioma_Low_Grade	GMCSF-mediated signaling events(N)	2	0.0031	0.006831	PIK3CA,PIK3R1
Glioma_Low_Grade	Measles(K)	3	0.0031	0.006958	TP53,PIK3CA,PIK3R1
Glioma_Low_Grade	Natural killer cell mediated cytotoxicity(K)	3	0.0032	0.00705	PLCG1,PIK3CA,PIK3R1
Glioma_Low_Grade	Bladder cancer(K)	2	0.0032	0.006975	EGFR,TP53
Glioma_Low_Grade	EPHB forward signaling(N)	2	0.0032	0.006975	PIK3CA,PIK3R1
Glioma_Low_Grade	Signaling events regulated by Ret tyrosine kinase(N)	2	0.0034	0.00725	PIK3CA,PIK3R1
Glioma_Low_Grade	Aldosterone-regulated sodium reabsorption(K)	2	0.0034	0.00725	PIK3CA,PIK3R1
Glioma_Low_Grade	Insulin signaling pathway(K)	3	0.0036	0.007664	PIK3CA,MTOR,PIK3R1
Glioma_Low_Grade	Interleukin-2 signaling(R)	2	0.0039	0.008095	PIK3CA,PIK3R1
Glioma_Low_Grade	LKB1 signaling events(N)	2	0.0041	0.008386	TP53,MTOR
Glioma_Low_Grade	Adrenergic signaling in cardiomyocytes(K)	3	0.0042	0.008563	RYR2,PIK3CA,PIK3R1
Glioma_Low_Grade	Presenilin action in Notch and Wnt signaling(N)	2	0.0045	0.008863	CREBBP,NOTCH1
Glioma_Low_Grade	Carbohydrate digestion and absorption(K)	2	0.0045	0.008863	PIK3CA,PIK3R1
Glioma_Low_Grade	Insulin Pathway(N)	2	0.0045	0.008863	PIK3CA,PIK3R1
Glioma_Low_Grade	Notch-mediated HES/HEY network(N)	2	0.0047	0.009045	CREBBP,NOTCH1
Glioma_Low_Grade	PI Metabolism(R)	2	0.0047	0.009045	PIK3CA,PIK3R1
Glioma_Low_Grade	Jak-STAT signaling pathway(K)	3	0.0048	0.009216	CREBBP,PIK3CA,PIK3R1
Glioma_Low_Grade	IL6-mediated signaling events(N)	2	0.0049	0.00919	PIK3CA,PIK3R1
Glioma_Low_Grade	Interleukin-3, 5 and GM-CSF signaling(R)	2	0.0049	0.00919	PIK3CA,PIK3R1
Glioma_Low_Grade	Integrins in angiogenesis(N)	2	0.0049	0.00919	PIK3CA,PIK3R1
Glioma_Low_Grade	Notch signaling pathway(K)	2	0.0051	0.009367	CREBBP,NOTCH1
Glioma_Low_Grade	Posttranslational regulation of adherens junction stability and dissassembly(N)	2	0.0051	0.009367	EGFR,CREBBP
Glioma_Low_Grade	IL2-mediated signaling events(N)	2	0.0064	0.01211	PIK3CA,PIK3R1
Glioma_Low_Grade	Thromboxane A2 receptor signaling(N)	2	0.0064	0.01211	EGFR,NOS3
Glioma_Low_Grade	Interleukin signaling pathway(P)	2	0.0066	0.01233	PIK3CA,MTOR
Glioma_Low_Grade	Endothelin signaling pathway(P)	2	0.0066	0.01233	PIK3CA,NOS3
Glioma_Low_Grade	Influenza A(K)	3	0.0067	0.01253	CREBBP,PIK3CA,PIK3R1
Glioma_Low_Grade	Signaling events mediated by HDAC Class I(N)	2	0.0068	0.01252	CREBBP,MAX
Glioma_Low_Grade	p53 pathway(N)	2	0.0071	0.01296	CREBBP,TP53
Glioma_Low_Grade	Inositol phosphate metabolism(K)	2	0.0081	0.01463	PLCG1,PIK3CA
Glioma_Low_Grade	BCR signaling pathway(N)	2	0.0091	0.0161	PIK3CA,PIK3R1
Glioma_Low_Grade	Epithelial cell signaling in Helicobacter pylori infection(K)	2	0.0099	0.01743	EGFR,PLCG1
Glioma_Low_Grade	Gastrin-CREB signalling pathway via PKC and MAPK(R)	3	0.0104	0.01824	EGFR,PIK3CA,PIK3R1
Glioma_Low_Grade	B cell receptor signaling pathway(K)	2	0.0111	0.01876	PIK3CA,PIK3R1
Glioma_Low_Grade	Signaling by NOTCH1(R)	2	0.0111	0.01876	CREBBP,NOTCH1
Glioma_Low_Grade	Prolactin signaling pathway(K)	2	0.0111	0.01876	PIK3CA,PIK3R1
Glioma_Low_Grade	Inflammation mediated by chemokine and cytokine signaling pathway(P)	2	0.0111	0.01876	PLCG1,PIK3CA
Glioma_Low_Grade	Adherens junction(K)	2	0.0114	0.01918	EGFR,CREBBP
Glioma_Low_Grade	Regulation of actin cytoskeleton(K)	3	0.0115	0.01933	EGFR,PIK3CA,PIK3R1
Glioma_Low_Grade	Bacterial invasion of epithelial cells(K)	2	0.0123	0.02035	PIK3CA,PIK3R1
Glioma_Low_Grade	Glucocorticoid receptor regulatory network(N)	2	0.0126	0.02033	CREBBP,TP53
Glioma_Low_Grade	Regulation of nuclear SMAD2/3 signaling(N)	2	0.0126	0.02033	CREBBP,MAX
Glioma_Low_Grade	Fcgamma receptor (FCGR) dependent phagocytosis(R)	3	0.0146	0.02327	PLCG1,PIK3CA,PIK3R1
Glioma_Low_Grade	Progesterone-mediated oocyte maturation(K)	2	0.0155	0.02421	PIK3CA,PIK3R1
Glioma_Low_Grade	FGF signaling pathway(P)	2	0.0176	0.02725	PLCG1,PIK3CA
Glioma_Low_Grade	L1CAM interactions(R)	2	0.0183	0.0285	EGFR,SPTBN1
Glioma_Low_Grade	ErbB1 downstream signaling(N)	2	0.0205	0.03219	EGFR,MTOR
Glioma_Low_Grade	Wnt signaling pathway(P)	3	0.0209	0.03286	CREBBP,TP53,FAT1
Glioma_Low_Grade	Chagas disease (American trypanosomiasis)(K)	2	0.0221	0.03432	PIK3CA,PIK3R1
Glioma_Low_Grade	Toll-like receptor signaling pathway(K)	2	0.0229	0.03522	PIK3CA,PIK3R1
Glioma_Low_Grade	Ion channel transport(R)	2	0.0237	0.03613	GABRA1,RYR2
Glioma_Low_Grade	Amoebiasis(K)	2	0.0241	0.03675	PIK3CA,PIK3R1
Glioma_Low_Grade	TNF signaling pathway(K)	2	0.0245	0.03679	PIK3CA,PIK3R1
Glioma_Low_Grade	Cholinergic synapse(K)	2	0.0258	0.03914	PIK3CA,PIK3R1
Glioma_Low_Grade	Toxoplasmosis(K)	2	0.0284	0.04281	PIK3CA,PIK3R1
Glioma_Low_Grade	Huntington disease(P)	2	0.0293	0.0439	CREBBP,TP53
Glioma_Low_Grade	Factors involved in megakaryocyte development and platelet production(R)	2	0.0297	0.04387	CREBBP,TP53
Glioma_Low_Grade	Cell cycle(K)	2	0.0306	0.04584	CREBBP,TP53
Glioma_Low_Grade	Spliceosome(K)	2	0.0338	0.04934	DDX5,SF3B1
Head_and_Neck	Huntington disease(P)	7	<0,0001	<1,000e-03	TP63,DNAH5,GRIN2B,RAC1,CREBBP,TP53,EP300
Head_and_Neck	p53 pathway(P)	5	<0,0001	<5,000e-04	TP63,PIK3CA,CREBBP,TP53,EP300
Head_and_Neck	Prostate cancer(K)	6	<0,0001	<3,333e-04	PIK3CA,EGFR,PIK3CG,CREBBP,TP53,EP300
Head_and_Neck	Focal adhesion(K)	8	<0,0001	<2,500e-04	ARHGAP35,RAC1,PIK3CA,COL11A1,EGFR,PIK3CG,LAMA2,RELN
Head_and_Neck	Pathways in cancer(K)	9	<0,0001	0.0004	RAC1,PIK3CA,EGFR,PIK3CG,CREBBP,TP53,RUNX1T1,LAMA2,EP300
Head_and_Neck	Renal cell carcinoma(K)	5	<0,0001	0.0002857	RAC1,PIK3CA,PIK3CG,CREBBP,EP300
Head_and_Neck	Pancreatic cancer(K)	5	<0,0001	0.0002857	RAC1,PIK3CA,EGFR,PIK3CG,TP53
Head_and_Neck	Long-term potentiation(K)	5	<0,0001	0.000375	GRIN2B,PLCB1,CREBBP,EP300,GRIA2
Head_and_Neck	Regulation of actin cytoskeleton(K)	7	<0,0001	0.001	FGD1,ARHGAP35,RAC1,PIK3CA,EGFR,PIK3CG,MYH9
Head_and_Neck	Pre-NOTCH Expression and Processing(R)	4	<0,0001	0.0018	CREBBP,TP53,NOTCH1,EP300
Head_and_Neck	Circadian entrainment(K)	5	0.0001	0.001909	GRIN2B,PLCB1,GRIA2,RYR3,RYR2
Head_and_Neck	EPHA2 forward signaling(N)	3	0.0001	0.00225	ARHGAP35,RAC1,PIK3CA
Head_and_Neck	Amyotrophic lateral sclerosis (ALS)(K)	4	0.0001	0.002077	GRIN2B,RAC1,TP53,GRIA2
Head_and_Neck	Endometrial cancer(K)	4	0.0001	0.002071	PIK3CA,EGFR,PIK3CG,TP53
Head_and_Neck	PI3K-Akt signaling pathway(K)	8	0.0001	0.002267	RAC1,PIK3CA,COL11A1,EGFR,PIK3CG,TP53,LAMA2,RELN
Head_and_Neck	HIF-1 signaling pathway(K)	5	0.0001	0.002188	PIK3CA,EGFR,PIK3CG,CREBBP,EP300
Head_and_Neck	Amoebiasis(K)	5	0.0001	0.002353	PIK3CA,PLCB1,COL11A1,PIK3CG,LAMA2
Head_and_Neck	Non-small cell lung cancer(K)	4	0.0001	0.002278	PIK3CA,EGFR,PIK3CG,TP53
Head_and_Neck	E-cadherin signaling in keratinocytes(N)	3	0.0001	0.002368	RAC1,PIK3CA,EGFR
Head_and_Neck	Colorectal cancer(K)	4	0.0001	0.00285	RAC1,PIK3CA,PIK3CG,TP53
Head_and_Neck	Neurotrophin signaling pathway(K)	5	0.0001	0.00281	RAC1,PIK3CA,PIK3CG,TP53,NTRK3
Head_and_Neck	Hypoxia response via HIF activation(P)	3	0.0001	0.002783	PIK3CA,PIK3CG,CREBBP
Head_and_Neck	p53 pathway feedback loops 2(P)	3	0.0001	0.002783	TP63,PIK3CA,TP53
Head_and_Neck	Glioma(K)	4	0.0002	0.00275	PIK3CA,EGFR,PIK3CG,TP53
Head_and_Neck	Signaling events mediated by HDAC Class III(N)	3	0.0002	0.003	CREBBP,TP53,EP300
Head_and_Neck	Viral carcinogenesis(K)	6	0.0002	0.003115	RAC1,PIK3CA,PIK3CG,CREBBP,TP53,EP300
Head_and_Neck	MicroRNAs in cancer(K)	7	0.0002	0.003	TP63,PIK3CA,EGFR,CREBBP,TP53,NOTCH1,EP300
Head_and_Neck	Melanoma(K)	4	0.0002	0.003143	PIK3CA,EGFR,PIK3CG,TP53
Head_and_Neck	Direct p53 effectors(N)	5	0.0002	0.003034	TP63,EGFR,CREBBP,TP53,EP300
Head_and_Neck	Reelin signaling pathway(N)	3	0.0002	0.002967	GRIN2B,PIK3CA,RELN
Head_and_Neck	Signaling by NOTCH1(R)	4	0.0002	0.003065	FBXW7,CREBBP,NOTCH1,EP300
Head_and_Neck	Rap1 signaling pathway(K)	6	0.0002	0.002969	GRIN2B,RAC1,PIK3CA,PLCB1,EGFR,PIK3CG
Head_and_Neck	Adherens junction(K)	4	0.0002	0.002909	RAC1,EGFR,CREBBP,EP300
Head_and_Neck	Wnt signaling pathway(K)	5	0.0003	0.003294	RAC1,PLCB1,CREBBP,TP53,EP300
Head_and_Neck	P53 pathway feedback loops 1(P)	2	0.0003	0.003514	TP63,TP53
Head_and_Neck	GPVI-mediated activation cascade(R)	3	0.0003	0.003472	RAC1,PIK3CA,PIK3CG
Head_and_Neck	Netrin-mediated signaling events(N)	3	0.0003	0.003649	RAC1,PIK3CA,UNC5C
Head_and_Neck	Hepatitis B(K)	5	0.0003	0.003579	PIK3CA,PIK3CG,CREBBP,TP53,EP300
Head_and_Neck	N-cadherin signaling events(N)	3	0.0004	0.003692	RAC1,PIK3CA,GRIA2
Head_and_Neck	EGF receptor signaling pathway(P)	4	0.0004	0.0038	RAC1,PIK3CA,EGFR,PIK3CG
Head_and_Neck	a6b1 and a6b4 Integrin signaling(N)	3	0.0004	0.004244	RAC1,PIK3CA,EGFR
Head_and_Neck	Small cell lung cancer(K)	4	0.0004	0.004214	PIK3CA,PIK3CG,TP53,LAMA2
Head_and_Neck	IFN-gamma pathway(N)	3	0.0006	0.005591	PIK3CA,CREBBP,EP300
Head_and_Neck	Nicotine addiction(K)	3	0.0006	0.005591	GABRB3,GRIN2B,GRIA2
Head_and_Neck	Netrin-1 signaling(R)	3	0.0007	0.006289	RAC1,UNC5C,SLIT2
Head_and_Neck	Estrogen signaling pathway(K)	4	0.0008	0.006761	PIK3CA,PLCB1,EGFR,PIK3CG
Head_and_Neck	Wnt signaling pathway(P)	6	0.0008	0.006787	FAT1,PLCB1,CREBBP,TP53,EP300,MYH13
Head_and_Neck	p53 pathway by glucose deprivation(P)	2	0.0008	0.006812	TP63,TP53
Head_and_Neck	Validated transcriptional targets of deltaNp63 isoforms(N)	3	0.0008	0.006673	TP63,FBXW7,NOTCH1
Head_and_Neck	Huntington's disease(K)	5	0.0009	0.00722	GRIN2B,PLCB1,CREBBP,TP53,EP300
Head_and_Neck	Notch-mediated HES/HEY network(N)	3	0.0009	0.007137	CREBBP,NOTCH1,EP300
Head_and_Neck	Type II diabetes mellitus(K)	3	0.0011	0.007759	PIK3CA,PIK3CG,ABCC8
Head_and_Neck	Posttranslational regulation of adherens junction stability and dissassembly(N)	3	0.0011	0.007759	RAC1,EGFR,CREBBP
Head_and_Neck	Notch signaling pathway(K)	3	0.0011	0.007759	CREBBP,NOTCH1,EP300
Head_and_Neck	Cocaine addiction(K)	3	0.0012	0.008582	GRIN2B,GRM3,GRIA2
Head_and_Neck	SHP2 signaling(N)	3	0.0013	0.008893	ARHGAP35,PIK3CA,EGFR
Head_and_Neck	Glutamatergic synapse(K)	4	0.0013	0.009456	GRIN2B,PLCB1,GRM3,GRIA2
Head_and_Neck	Epstein-Barr virus infection(K)	5	0.0014	0.009948	PIK3CA,PIK3CG,CREBBP,TP53,EP300
Head_and_Neck	Leukocyte transendothelial migration(K)	4	0.0014	0.009797	ARHGAP35,RAC1,PIK3CA,PIK3CG
Head_and_Neck	oxidative stress induced gene expression via nrf2(B)	2	0.0016	0.01048	KEAP1,NFE2L2
Head_and_Neck	Factors involved in megakaryocyte development and platelet production(R)	4	0.0016	0.01052	RAC1,CREBBP,TP53,EP300
Head_and_Neck	p53 pathway(N)	3	0.0017	0.01081	CREBBP,TP53,EP300
Head_and_Neck	Acute myeloid leukemia(K)	3	0.0017	0.01081	PIK3CA,PIK3CG,RUNX1T1
Head_and_Neck	Axon guidance(K)	4	0.0019	0.01158	RAC1,UNC5C,SLIT2,EPHA5
Head_and_Neck	B cell activation(P)	3	0.0019	0.01154	RAC1,PIK3CA,PIK3CG
Head_and_Neck	Neurotrophic factor-mediated Trk receptor signaling(N)	3	0.002	0.01206	RAC1,PIK3CA,NTRK3
Head_and_Neck	VEGF signaling pathway(K)	3	0.0021	0.01213	RAC1,PIK3CA,PIK3CG
Head_and_Neck	Inositol phosphate metabolism(K)	3	0.0021	0.01213	PIK3CA,PLCB1,PIK3CG
Head_and_Neck	Signaling events mediated by focal adhesion kinase(N)	3	0.0022	0.01258	ARHGAP35,RAC1,PIK3CA
Head_and_Neck	Hepatitis C(K)	4	0.0022	0.0126	PIK3CA,EGFR,PIK3CG,TP53
Head_and_Neck	Ras Pathway(P)	3	0.0023	0.01275	RAC1,PIK3CA,PIK3CG
Head_and_Neck	Proteoglycans in cancer(K)	5	0.0023	0.01257	RAC1,PIK3CA,EGFR,PIK3CG,TP53
Head_and_Neck	Ras signaling pathway(K)	5	0.0024	0.01274	GRIN2B,RAC1,PIK3CA,EGFR,PIK3CG
Head_and_Neck	Neurotransmitter Receptor Binding And Downstream Transmission In The Postsynaptic Cell(R)	4	0.0025	0.01299	GABRB3,GRIN2B,PLCB1,GRIA2
Head_and_Neck	phosphoinositides and their downstream targets(B)	2	0.0026	0.01375	RAC1,PLCB1
Head_and_Neck	Semaphorin interactions(R)	3	0.0026	0.01368	ARHGAP35,RAC1,MYH9
Head_and_Neck	tumor suppressor arf inhibits ribosomal biogenesis(B)	2	0.0029	0.01479	RAC1,TP53
Head_and_Neck	p75(NTR)-mediated signaling(N)	3	0.0029	0.01495	RAC1,PIK3CA,TP53
Head_and_Neck	Fc epsilon RI signaling pathway(K)	3	0.0031	0.01535	RAC1,PIK3CA,PIK3CG
Head_and_Neck	Adrenergic signaling in cardiomyocytes(K)	4	0.0033	0.0168	PIK3CA,PLCB1,PIK3CG,RYR2
Head_and_Neck	Inflammation mediated by chemokine and cytokine signaling pathway(P)	3	0.0033	0.01624	PIK3CA,PLCB1,PIK3CG
Head_and_Neck	Validated targets of C-MYC transcriptional activation(N)	3	0.0033	0.01624	CREBBP,TP53,EP300
Head_and_Neck	B cell receptor signaling pathway(K)	3	0.0033	0.01624	RAC1,PIK3CA,PIK3CG
Head_and_Neck	Chronic myeloid leukemia(K)	3	0.0035	0.01662	PIK3CA,PIK3CG,TP53
Head_and_Neck	Nephrin interactions(R)	2	0.0038	0.01797	PIK3CA,SPTBN1
Head_and_Neck	Nicotinic acetylcholine receptor signaling pathway(P)	2	0.0038	0.01797	MYH9,MYH13
Head_and_Neck	Bacterial invasion of epithelial cells(K)	3	0.0039	0.01786	RAC1,PIK3CA,PIK3CG
Head_and_Neck	Jak-STAT signaling pathway(K)	4	0.0039	0.01784	PIK3CA,PIK3CG,CREBBP,EP300
Head_and_Neck	Glucocorticoid receptor regulatory network(N)	3	0.004	0.0182	CREBBP,TP53,EP300
Head_and_Neck	Integrin signalling pathway(P)	4	0.0041	0.01814	RAC1,PIK3CA,COL11A1,PIK3CG
Head_and_Neck	HTLV-I infection(K)	5	0.0042	0.01858	PIK3CA,PIK3CG,CREBBP,TP53,EP300
Head_and_Neck	Dorso-ventral axis formation(K)	2	0.0045	0.01914	EGFR,NOTCH1
Head_and_Neck	fmlp induced chemokine gene expression in hmc-1 cells(B)	2	0.0045	0.01914	RAC1,PLCB1
Head_and_Neck	Ephrin B reverse signaling(N)	2	0.0045	0.01914	RAC1,PIK3CA
Head_and_Neck	Phosphatidylinositol signaling system(K)	3	0.0046	0.01906	PIK3CA,PLCB1,PIK3CG
Head_and_Neck	T cell activation(P)	3	0.0046	0.01906	RAC1,PIK3CA,PIK3CG
Head_and_Neck	Nongenotropic Androgen signaling(N)	2	0.0049	0.01956	RAC1,PIK3CA
Head_and_Neck	links between pyk2 and map kinases(B)	2	0.0049	0.01956	RAC1,PLCB1
Head_and_Neck	Regulation of Hypoxia-inducible Factor (HIF) by Oxygen(R)	2	0.0049	0.01956	CREBBP,EP300
Head_and_Neck	Hypertrophic cardiomyopathy (HCM)(K)	3	0.0049	0.01949	TTN,LAMA2,RYR2
Head_and_Neck	Apoptosis signaling pathway(P)	2	0.0053	0.02042	PIK3CA,PIK3CG
Head_and_Neck	Apoptosis(K)	3	0.0054	0.02083	PIK3CA,PIK3CG,TP53
Head_and_Neck	ECM-receptor interaction(K)	3	0.0054	0.02083	COL11A1,LAMA2,RELN
Head_and_Neck	Insulin secretion(K)	3	0.0056	0.02126	PLCB1,RYR2,ABCC8
Head_and_Neck	bcr signaling pathway(B)	2	0.0057	0.0211	RAC1,PLCB1
Head_and_Neck	ErbB signaling pathway(K)	3	0.0058	0.02174	PIK3CA,EGFR,PIK3CG
Head_and_Neck	Influenza A(K)	4	0.006	0.02179	PIK3CA,PIK3CG,CREBBP,EP300
Head_and_Neck	Lissencephaly gene (LIS1) in neuronal migration and development(N)	2	0.0061	0.02162	RAC1,RELN
Head_and_Neck	IL8- and CXCR1-mediated signaling events(N)	2	0.0061	0.02162	PLCB1,PIK3CG
Head_and_Neck	Dilated cardiomyopathy(K)	3	0.0062	0.02188	TTN,LAMA2,RYR2
Head_and_Neck	Fc gamma R-mediated phagocytosis(K)	3	0.0063	0.02203	RAC1,PIK3CA,PIK3CG
Head_and_Neck	Osteopontin-mediated events(N)	2	0.0065	0.02249	RAC1,PIK3CA
Head_and_Neck	FGF signaling pathway(P)	3	0.0065	0.02234	RAC1,PIK3CA,PIK3CG
Head_and_Neck	Calcium signaling pathway(K)	4	0.0066	0.02217	PLCB1,EGFR,RYR3,RYR2
Head_and_Neck	Retinoic acid receptors-mediated signaling(N)	2	0.0069	0.02297	CREBBP,EP300
Head_and_Neck	Nectin adhesion pathway(N)	2	0.0069	0.02297	RAC1,PIK3CA
Head_and_Neck	L1CAM interactions(R)	3	0.0069	0.02278	RAC1,EGFR,SPTBN1
Head_and_Neck	Pancreatic secretion(K)	3	0.0073	0.0239	RAC1,PLCB1,RYR2
Head_and_Neck	Chemokine signaling pathway(K)	4	0.0076	0.02439	RAC1,PIK3CA,PLCB1,PIK3CG
Head_and_Neck	Signaling by Robo receptor(R)	2	0.0079	0.02479	RAC1,SLIT2
Head_and_Neck	HIF-2-alpha transcription factor network(N)	2	0.0083	0.02576	CREBBP,EP300
Head_and_Neck	Melanogenesis(K)	3	0.0084	0.0258	PLCB1,CREBBP,EP300
Head_and_Neck	angiotensin ii mediated activation of jnk pathway via pyk2 dependent signaling(B)	2	0.0088	0.0263	RAC1,PLCB1
Head_and_Neck	IL8- and CXCR2-mediated signaling events(N)	2	0.0088	0.0263	PLCB1,PIK3CG
Head_and_Neck	Retrograde endocannabinoid signaling(K)	3	0.0089	0.02626	GABRB3,PLCB1,GRIA2
Head_and_Neck	Chagas disease (American trypanosomiasis)(K)	3	0.0091	0.02656	PIK3CA,PLCB1,PIK3CG
Head_and_Neck	Signaling events mediated by TCPTP(N)	2	0.0093	0.02653	EGFR,CREBBP
Head_and_Neck	IL2 signaling events mediated by PI3K(N)	2	0.0093	0.02653	RAC1,PIK3CA
Head_and_Neck	Toll-like receptor signaling pathway(K)	3	0.0096	0.02715	RAC1,PIK3CA,PIK3CG
Head_and_Neck	E-cadherin signaling in the nascent adherens junction(N)	2	0.0098	0.02767	RAC1,PIK3CA
Head_and_Neck	Ion channel transport(R)	3	0.0101	0.02832	GABRB3,RYR3,RYR2
Head_and_Neck	actions of nitric oxide in the heart(B)	2	0.0104	0.02908	PLCB1,RYR2
Head_and_Neck	Bladder cancer(K)	2	0.0109	0.03036	EGFR,TP53
Head_and_Neck	EPHB forward signaling(N)	2	0.0109	0.03036	RAC1,PIK3CA
Head_and_Neck	Cholinergic synapse(K)	3	0.0114	0.03167	PIK3CA,PLCB1,PIK3CG
Head_and_Neck	Aldosterone-regulated sodium reabsorption(K)	2	0.0115	0.03138	PIK3CA,PIK3CG
Head_and_Neck	Signaling events regulated by Ret tyrosine kinase(N)	2	0.0115	0.03138	RAC1,PIK3CA
Head_and_Neck	FOXM1 transcription factor network(N)	2	0.0126	0.03415	CREBBP,EP300
Head_and_Neck	Toxoplasmosis(K)	3	0.0131	0.03521	PIK3CA,PIK3CG,LAMA2
Head_and_Neck	Urokinase-type plasminogen activator (uPA) and uPAR-mediated signaling(N)	2	0.0132	0.0348	RAC1,EGFR
Head_and_Neck	Plasma membrane estrogen receptor signaling(N)	2	0.0132	0.0348	PIK3CA,PLCB1
Head_and_Neck	PAR1-mediated thrombin signaling events(N)	2	0.0138	0.03619	PIK3CA,PLCB1
Head_and_Neck	FOXA1 transcription factor network(N)	2	0.0138	0.03619	CREBBP,EP300
Head_and_Neck	Cell cycle(K)	3	0.0146	0.03817	CREBBP,TP53,EP300
Head_and_Neck	Carbohydrate digestion and absorption(K)	2	0.015	0.03874	PIK3CA,PIK3CG
Head_and_Neck	Presenilin action in Notch and Wnt signaling(N)	2	0.015	0.03874	CREBBP,NOTCH1
Head_and_Neck	PI Metabolism(R)	2	0.0156	0.04009	PIK3CA,PIK3CG
Head_and_Neck	IL6-mediated signaling events(N)	2	0.0163	0.04113	RAC1,PIK3CA
Head_and_Neck	Integrins in angiogenesis(N)	2	0.0163	0.04113	RAC1,PIK3CA
Head_and_Neck	Dopaminergic synapse(K)	3	0.0169	0.04166	GRIN2B,PLCB1,GRIA2
Head_and_Neck	FoxO family signaling(N)	2	0.017	0.04151	CREBBP,EP300
Head_and_Neck	Osteoclast differentiation(K)	3	0.0173	0.0421	RAC1,PIK3CA,PIK3CG
Head_and_Neck	Validated transcriptional targets of TAp63 isoforms(N)	2	0.0176	0.04227	TP63,EP300
Head_and_Neck	Regulation of Androgen receptor activity(N)	2	0.0176	0.04227	CREBBP,EP300
Head_and_Neck	t cell receptor signaling pathway(B)	2	0.0176	0.04227	RAC1,PLCB1
Head_and_Neck	Measles(K)	3	0.0179	0.04236	PIK3CA,PIK3CG,TP53
Head_and_Neck	Angiopoietin receptor Tie2-mediated signaling(N)	2	0.0183	0.04326	RAC1,PIK3CA
Head_and_Neck	Natural killer cell mediated cytotoxicity(K)	3	0.0183	0.04299	RAC1,PIK3CA,PIK3CG
Head_and_Neck	Role of Calcineurin-dependent NFAT signaling in lymphocytes(N)	2	0.019	0.04427	CREBBP,EP300
Head_and_Neck	Signaling by SCF-KIT(R)	3	0.019	0.04402	RAC1,PIK3CA,EGFR
Head_and_Neck	Signaling events mediated by PTP1B(N)	2	0.0197	0.04473	PIK3CA,EGFR
Head_and_Neck	Signaling events mediated by Stem cell factor receptor (c-Kit)(N)	2	0.0197	0.04473	PIK3CA,CREBBP
Head_and_Neck	Notch signaling pathway(N)	2	0.0197	0.04473	NOTCH1,EP300
Head_and_Neck	Thromboxane A2 receptor signaling(N)	2	0.0211	0.04733	RAC1,EGFR
Head_and_Neck	Circadian Clock(R)	2	0.0211	0.04733	CREBBP,EP300
Head_and_Neck	Endothelin signaling pathway(P)	2	0.0219	0.04889	PIK3CA,PIK3CG
Kidney_Chromophobe	Pathways in cancer(K)	12	<0,0001	0.002	CUL2,WNT3,RBX1,PTK2,CBLB,PLCG1,MTOR,PTEN,TPR,TP53,PRKCB,TCF7L1
Kidney_Chromophobe	EGF receptor (ErbB1) signaling pathway(N)	4	0.0001	0.0165	PTK2,PLCG1,GSN,WASL
Kidney_Chromophobe	Wnt signaling pathway(K)	7	0.0001	0.016	MAP3K7,WNT3,RBX1,PLCB1,TP53,PRKCB,TCF7L1
Kidney_Chromophobe	Netrin-mediated signaling events(N)	4	0.0001	0.013	PTK2,PLCG1,WASL,MAP1B
Kidney_Chromophobe	Glioma(K)	5	0.0002	0.0148	PLCG1,MTOR,PTEN,TP53,PRKCB
Kidney_Chromophobe	Retrograde endocannabinoid signaling(K)	6	0.0002	0.01233	ADCY8,GABRD,CACNA1B,PLCB1,GABRG2,PRKCB
Kidney_Chromophobe	HIF-1 signaling pathway(K)	6	0.0002	0.012	CUL2,RBX1,PLCG1,MTOR,PRKCB,ENO1
Kidney_Chromophobe	Heterotrimeric G-protein signaling pathway-Gq alpha and Go alpha mediated pathway(P)	6	0.0002	0.01163	ADORA2A,CACNA1B,PLCB1,PRKCB,OPRK1,OPRD1
Kidney_Chromophobe	Neuroactive ligand-receptor interaction(K)	9	0.0003	0.01622	CRHR1,GLP1R,ADORA2A,GABRD,GLRA1,GABRG2,OPRK1,NPY2R,OPRD1
Kidney_Chromophobe	Proteoglycans in cancer(K)	8	0.0004	0.0186	WNT3,TIAM1,PTK2,CBLB,PLCG1,MTOR,TP53,PRKCB
Kidney_Chromophobe	Signaling events mediated by Hepatocyte Growth Factor Receptor (c-Met)(N)	5	0.0005	0.01836	PTK2,PLCG1,HGS,MTOR,WASL
Kidney_Chromophobe	Phosphatidylinositol signaling system(K)	5	0.0005	0.01775	PLCG1,PTEN,PLCB1,PRKCB,DGKQ
Kidney_Chromophobe	Hypoxic and oxygen homeostasis regulation of HIF-1-alpha(N)	3	0.0005	0.01654	CUL2,RBX1,TP53
Kidney_Chromophobe	ErbB signaling pathway(K)	5	0.0007	0.02314	PTK2,CBLB,PLCG1,MTOR,PRKCB
Kidney_Chromophobe	GABAergic synapse(K)	5	0.0008	0.02307	ADCY8,GABRD,CACNA1B,GABRG2,PRKCB
Kidney_Chromophobe	Ubiquitin mediated proteolysis(K)	6	0.0008	0.02275	CUL2,ANAPC2,RBX1,FBXW7,CBLB,UBE3C
Kidney_Chromophobe	Morphine addiction(K)	5	0.0009	0.02465	ADCY8,GABRD,CACNA1B,GABRG2,PRKCB
Kidney_Chromophobe	p53 pathway feedback loops 2(P)	3	0.001	0.02472	ATM,PTEN,TP53
Kidney_Chromophobe	Melanogenesis(K)	5	0.0013	0.03221	ADCY8,WNT3,PLCB1,PRKCB,TCF7L1
Kidney_Chromophobe	VEGFR1 specific signals(N)	3	0.0014	0.03135	PLCG1,NRP2,PRKCB
Kidney_Chromophobe	Neurotrophic factor-mediated Trk receptor signaling(N)	4	0.0014	0.03114	TIAM1,RASGRF1,NTRK3,PLCG1
Kidney_Chromophobe	Fc-epsilon receptor I signaling in mast cells(N)	4	0.0016	0.03382	PTK2,CBLB,PLCG1,PRKCB
Kidney_Chromophobe	Rap1 signaling pathway(K)	7	0.0016	0.03248	ADCY8,TIAM1,ADORA2A,PLCG1,PLCB1,PRKCB,FLT4
Kidney_Chromophobe	LPA receptor mediated events(N)	4	0.0017	0.03292	ADCY8,TIAM1,PTK2,PLCG1
Kidney_Chromophobe	Thyroid cancer(K)	3	0.0017	0.03168	TPR,TP53,TCF7L1
Kidney_Chromophobe	Cholinergic synapse(K)	5	0.0022	0.03962	ADCY8,CACNA1B,KCNQ5,PLCB1,PRKCB
Kidney_Chromophobe	CDC42 signaling events(N)	4	0.0024	0.04307	TIAM1,RASGRF1,MTOR,WASL
Kidney_Chromophobe	Inositol phosphate metabolism(R)	3	0.0026	0.04464	PLCG1,PTEN,PLCB1
Kidney_Chromophobe	Inflammation mediated by chemokine and cytokine signaling pathway(P)	4	0.0027	0.04459	PLCG1,PTEN,PLCB1,PRKCB
Kidney_Chromophobe	Internalization of ErbB1(N)	3	0.0028	0.04557	PTK2,CBLB,HGS
Kidney_Chromophobe	rb tumor suppressor/checkpoint signaling in response to dna damage(B)	2	0.003	0.04291	MYT1,TP53
Kidney_Chromophobe	VEGF and VEGFR signaling network(N)	2	0.003	0.04291	NRP2,FLT4
Kidney_Chromophobe	Signaling by VEGF(R)	2	0.003	0.04291	NRP2,FLT4
Kidney_Chromophobe	Cell cycle(K)	5	0.0032	0.04429	ANAPC2,RBL2,RBX1,ATM,TP53
Kidney_Chromophobe	Calcium signaling pathway(K)	6	0.0033	0.04409	ADCY8,ADORA2A,PLCG1,CACNA1B,PLCB1,PRKCB
Kidney_Chromophobe	effects of calcineurin in keratinocyte differentiation(B)	2	0.0036	0.04414	PLCB1,PRKCB
Kidney_Chromophobe	activation of pkc through g-protein coupled receptors(B)	2	0.0036	0.04414	PLCB1,PRKCB
Kidney_Chromophobe	CXCR4-mediated signaling events(N)	4	0.0038	0.04526	PTK2,HGS,MTOR,PLCB1
Kidney_Chromophobe	Chemokine signaling pathway(K)	6	0.0041	0.04744	ADCY8,TIAM1,PTK2,PLCB1,PRKCB,WASL
Kidney_Chromophobe	Class I MHC mediated antigen processing & presentation(R)	7	0.0041	0.04665	CUL2,RBCK1,ANAPC2,RBX1,FBXW7,CBLB,UBE3C
Kidney_Chromophobe	Nicotine addiction(K)	3	0.0041	0.04583	GABRD,CACNA1B,GABRG2
Kidney_Chromophobe	EGF receptor signaling pathway(P)	4	0.0043	0.04669	CBLB,PLCG1,PRKCB,NF1
Kidney_Chromophobe	Validated transcriptional targets of deltaNp63 isoforms(N)	3	0.0054	0.04978	FBXW7,ATM,TCF7L1
Kidney_Chromophobe	p53 pathway(P)	3	0.0054	0.04978	ATM,PTEN,TP53
Kidney_Clear_Cell	Endocytosis(K)	7	<0,0001	0.006	ERBB4,CLTC,HSPA8,FLT1,MET,KDR,GRK6
Kidney_Clear_Cell	Ras signaling pathway(K)	6	0.0002	0.0435	GRIN2B,PAK4,FLT1,MET,NF1,KDR
Kidney_Clear_Cell	PI3K-Akt signaling pathway(K)	7	0.0003	0.03733	HSP90AA1,FLT1,MET,TP53,KDR,RELN,MTOR
Kidney_Clear_Cell	actions of nitric oxide in the heart(B)	3	0.0004	0.0335	FLT1,KDR,RYR2
Kidney_Clear_Cell	LKB1 signaling events(N)	3	0.0006	0.043	HSP90AA1,TP53,MTOR
Kidney_Clear_Cell	VEGF and VEGFR signaling network(N)	2	0.0007	0.03343	FLT1,KDR
Kidney_Clear_Cell	Signaling by VEGF(R)	2	0.0007	0.03343	FLT1,KDR
Kidney_Clear_Cell	Focal adhesion(K)	5	0.0011	0.04463	PAK4,FLT1,MET,KDR,RELN
Kidney_Clear_Cell	Mitotic Telophase/Cytokinesis(R)	2	0.0014	0.04933	PDS5B,SMC3
Kidney_Clear_Cell	Pathways in cancer(K)	6	0.0014	0.0471	GLI3,TPR,HSP90AA1,MET,TP53,MTOR
Kidney_Clear_Cell	ErbB receptor signaling network(N)	2	0.0016	0.04591	ERBB4,HSP90AA1
Kidney_Clear_Cell	Proteoglycans in cancer(K)	5	0.0016	0.04383	ERBB4,MET,TP53,KDR,MTOR
Kidney_Clear_Cell	Signaling events mediated by VEGFR1 and VEGFR2(N)	3	0.0018	0.04592	HSP90AA1,FLT1,KDR
Kidney_Clear_Cell	Processing of Capped Intron-Containing Pre-mRNA(R)	4	0.0019	0.04314	POLR2B,SF3B1,PRPF8,TPR
Kidney_Papillary	Gastric acid secretion(K)	13	<0,0001	0.001	GNAI2,KCNJ2,ATP1B1,ADCY2,PRKX,ATP4A,CCKBR,ATP1A3,ATP1A1,ATP1A2,PLCB1,PLCB2,CAMK2B
Kidney_Papillary	Estrogen signaling pathway(K)	14	<0,0001	0.0015	PIK3CB,GNAI2,SOS2,ESR2,FKBP4,HSPA8,HSP90B1,ADCY2,PRKX,NOS3,PLCB1,PLCB2,AKT2,PIK3R1
Kidney_Papillary	Plasma membrane estrogen receptor signaling(N)	9	<0,0001	0.003	GNAI2,GNAZ,GNA13,ESR2,NOS3,MSN,PLCB1,PLCB2,PIK3R1
Kidney_Papillary	Ion channel transport(R)	14	<0,0001	0.003	RYR3,RYR1,RYR2,HTR3A,UBA52,SGK1,SGK2,ATP1B1,ATP2C1,CLCN7,ATP4A,ATP1A3,ATP1A1,ATP1A2
Kidney_Papillary	Endocrine and other factor-regulated calcium reabsorption(K)	9	<0,0001	0.0048	DNM1,ATP1B1,PRKX,ATP1A3,ATP1A1,ATP1A2,CLTC,PLCB1,PLCB2
Kidney_Papillary	Melanogenesis(K)	13	<0,0001	0.004333	WNT10A,GNAI2,WNT8B,EP300,TYRP1,FZD10,ADCY2,PRKX,CREBBP,FZD5,PLCB1,PLCB2,CAMK2B
Kidney_Papillary	Adrenergic signaling in cardiomyocytes(K)	16	<0,0001	0.004429	PIK3CB,RYR2,GNAI2,CACNG4,CACNA1C,ATP1B1,ADCY2,PRKX,ATP1A3,ATP1A1,ATP1A2,PLCB1,PLCB2,AKT2,CAMK2B,PIK3R1
Kidney_Papillary	Aldosterone-regulated sodium reabsorption(K)	8	0.0001	0.004875	PIK3CB,IRS1,SGK1,ATP1B1,ATP1A3,ATP1A1,ATP1A2,PIK3R1
Kidney_Papillary	Wnt signaling pathway(K)	15	0.0001	0.005556	WNT10A,RUVBL1,WNT8B,CSNK2A1,EP300,TBL1XR1,CHD8,FZD10,PRKX,CREBBP,FZD5,AXIN1,PLCB1,PLCB2,CAMK2B
Kidney_Papillary	CXCR4-mediated signaling events(N)	11	0.0001	0.0054	GNAI2,RGS1,GNAZ,DNM1,GNA13,FGR,VAV1,STAT1,MTOR,PLCB1,PLCB2
Kidney_Papillary	C-MYB transcription factor network(N)	11	0.0001	0.006727	YEATS4,MAT2A,TRIM28,EP300,COL1A2,RAG2,HSPA8,PIAS3,ADA,CREBBP,NCOR1
Kidney_Papillary	PAR1-mediated thrombin signaling events(N)	8	0.0001	0.006167	GNAI2,GNAZ,DNM1,GNA13,NOS3,PLCB1,PLCB2,PIK3R1
Kidney_Papillary	Carbohydrate digestion and absorption(K)	8	0.0001	0.007923	PIK3CB,ATP1B1,ATP1A3,ATP1A1,ATP1A2,PLCB2,AKT2,PIK3R1
Kidney_Papillary	Thyroid hormone synthesis(K)	10	0.0002	0.008857	HSP90B1,ATP1B1,ADCY2,PRKX,TG,ATP1A3,ATP1A1,ATP1A2,PLCB1,PLCB2
Kidney_Papillary	Insulin secretion(K)	11	0.0002	0.008667	RYR2,CACNA1C,ATP1B1,ADCY2,PRKX,ATP1A3,ATP1A1,ATP1A2,PLCB1,PLCB2,CAMK2B
Kidney_Papillary	Regulation of actin cytoskeleton(K)	18	0.0003	0.01338	PIK3CB,FGF1,ARHGEF6,SOS2,GNA13,IQGAP2,ARPC2,VAV1,PIP5K1C,LIMK2,CHRM2,RDX,PDGFRB,NCKAP1L,PAK4,MSN,SCIN,PIK3R1
Kidney_Papillary	Metabolism of water-soluble vitamins and cofactors(R)	9	0.0003	0.01312	MTHFD1,SLC23A2,MTRR,GPHN,NADK,PC,MOCS3,MCCC1,FASN
Kidney_Papillary	Axon guidance(K)	13	0.0003	0.01239	GNAI2,SRGAP1,LRRC4C,UNC5C,MET,ABL1,LIMK2,EPHB4,EPHB6,EPHA2,PLXNA2,ROBO2,PAK4
Kidney_Papillary	IL8- and CXCR1-mediated signaling events(N)	6	0.0004	0.01221	GNAI2,DNM1,FGR,PLCB1,PLCB2,PRKCE
Kidney_Papillary	Pancreatic secretion(K)	11	0.0004	0.0123	RYR2,ATP1B1,ADCY2,PLA2G2D,CEL,RAB3D,ATP1A3,ATP1A1,ATP1A2,PLCB1,PLCB2
Kidney_Papillary	IFN-gamma pathway(N)	7	0.0004	0.01205	EP300,SMAD7,CREBBP,STAT1,MTOR,CAMK2B,PIK3R1
Kidney_Papillary	Cholinergic synapse(K)	12	0.0004	0.01191	PIK3CB,GNAI2,KCNJ2,CACNA1C,CHRM2,ADCY2,PRKX,PLCB1,PLCB2,AKT2,CAMK2B,PIK3R1
Kidney_Papillary	Circadian entrainment(K)	11	0.0004	0.01152	RYR3,RYR1,RYR2,GNAI2,GUCY1B3,CACNA1C,ADCY2,PRKX,PLCB1,PLCB2,CAMK2B
Kidney_Papillary	RhoA signaling pathway(N)	7	0.0008	0.02129	ACTA1,PIP5K1C,LIMK2,RDX,TLN1,MSN,MKL1
Kidney_Papillary	Prostate cancer(K)	10	0.0008	0.021	PIK3CB,SOS2,EP300,IKBKB,HSP90B1,PDGFRB,CREBBP,MTOR,AKT2,PIK3R1
Kidney_Papillary	Signaling by PDGF(R)	15	0.0008	0.02027	PIK3CB,FGF1,COL6A3,PLG,IRS1,VAV1,ADCY2,PDGFRB,STAT6,STAT1,MTOR,AKT2,PRKCE,CD86,PIK3R1
Kidney_Papillary	HIF-1 signaling pathway(K)	11	0.0009	0.02104	PIK3CB,EP300,TEK,HMOX1,CREBBP,NOS3,MTOR,AKT2,PFKL,CAMK2B,PIK3R1
Kidney_Papillary	Salivary secretion(K)	10	0.0009	0.02075	RYR3,GUCY1B3,ATP1B1,ADCY2,PRKX,ATP1A3,ATP1A1,ATP1A2,PLCB1,PLCB2
Kidney_Papillary	mTOR signaling pathway(K)	8	0.0009	0.02083	PIK3CB,RPS6KA3,IRS1,IKBKB,ULK1,MTOR,AKT2,PIK3R1
Kidney_Papillary	Signaling events mediated by TCPTP(N)	6	0.0011	0.02457	MET,PDGFRB,CREBBP,STAT6,STAT1,PTPN1
Kidney_Papillary	Type II diabetes mellitus(K)	7	0.0011	0.02313	PIK3CB,IRS1,CACNA1C,IKBKB,MTOR,PRKCE,PIK3R1
Kidney_Papillary	Hedgehog signaling events mediated by Gli proteins(N)	7	0.0011	0.02313	GNAI2,GNAZ,XPO1,IFT88,SIN3B,CREBBP,GLI1
Kidney_Papillary	PI3K-Akt signaling pathway(K)	23	0.0012	0.02315	PIK3CB,FGF1,SOS2,COL6A3,IRS1,COL1A2,RELN,TEK,MET,IKBKB,SGK1,SGK2,CHRM2,COL5A3,HSP90B1,PDGFRB,LAMB1,EPHA2,NOS3,MTOR,AKT2,TNR,PIK3R1
Kidney_Papillary	L1CAM interactions(R)	10	0.0012	0.02324	SCN1A,RPS6KA3,DNM1,ANK1,CSNK2A1,CNTN1,RDX,HSPA8,LAMB1,MSN
Kidney_Papillary	Hypoxia response via HIF activation(P)	5	0.0013	0.02363	PIK3CB,CREBBP,MTOR,AKT2,PIK3R1
Kidney_Papillary	Pathways in cancer(K)	22	0.0013	0.02358	WNT10A,PIK3CB,TGFBR1,FGF1,SOS2,WNT8B,EP300,MET,ABL1,IKBKB,HSP90B1,FZD10,PDGFRB,LAMB1,CREBBP,GLI1,STAT1,FZD5,AXIN1,MTOR,AKT2,PIK3R1
Kidney_Papillary	Focal adhesion(K)	16	0.0014	0.02605	PIK3CB,SOS2,COL6A3,COL1A2,RELN,MET,VAV1,PIP5K1C,COL5A3,PDGFRB,LAMB1,TLN1,PAK4,AKT2,TNR,PIK3R1
Kidney_Papillary	Renal cell carcinoma(K)	8	0.0017	0.02921	PIK3CB,SOS2,EP300,MET,CREBBP,PAK4,AKT2,PIK3R1
Kidney_Papillary	Signaling by EGFR(R)	14	0.0017	0.02951	PIK3CB,FGF1,IRS1,UBA52,VAV1,ADCY2,STAM,PDGFRB,ADAM12,MTOR,AKT2,PRKCE,CD86,PIK3R1
Kidney_Papillary	Long-term potentiation(K)	8	0.0018	0.02985	RPS6KA3,EP300,CACNA1C,PRKX,CREBBP,PLCB1,PLCB2,CAMK2B
Kidney_Papillary	Rap1 signaling pathway(K)	16	0.002	0.03215	MAGI2,PIK3CB,GNAI2,FGF1,P2RY1,TEK,MET,SKAP1,ADCY2,PDGFRB,EPHA2,TLN1,PLCB1,PLCB2,AKT2,PIK3R1
Kidney_Papillary	Fatty acid, triacylglycerol, and ketone body metabolism(R)	13	0.0022	0.03348	CTGF,ESRRA,ACSL1,ACSL6,EP300,TBL1XR1,ACADL,NCOA3,SIN3B,CREBBP,NCOR1,AGPAT9,FASN
Kidney_Papillary	Thromboxane A2 receptor signaling(N)	7	0.0022	0.03358	GNAI2,DNM1,GNA13,FGR,NOS3,PLCB2,PRKCE
Kidney_Papillary	Signalling by NGF(R)	19	0.0024	0.03557	MAP2K5,PIK3CB,FGF1,ARHGEF6,SOS2,RPS6KA3,DNM1,DUSP6,IRS1,UBA52,VAV1,IKBKB,ADCY2,PDGFRB,MTOR,AKT2,PRKCE,CD86,PIK3R1
Kidney_Papillary	Huntington disease(P)	11	0.0024	0.03516	ACTA1,CAPN1,GRIK3,EP300,SIN3B,DYNC2H1,CREBBP,NCOR1,DYNC1H1,DYNC1I1,AKT2
Kidney_Papillary	Interleukin signaling pathway(P)	7	0.0025	0.0348	SOS2,RPS6KA3,IL16,IRS1,IKBKB,STAT6,MTOR
Kidney_Papillary	Lissencephaly gene (LIS1) in neuronal migration and development(N)	5	0.0025	0.03411	CSNK2A1,RELN,ABL1,DYNC1H1,MAP1B
Kidney_Papillary	HTLV-I infection(K)	18	0.0026	0.03502	TBPL2,WNT10A,PIK3CB,TGFBR1,WNT8B,XPO1,EP300,IKBKB,FZD10,ADCY2,PRKX,PDGFRB,CREBBP,FZD5,TLN1,TERT,AKT2,PIK3R1
Kidney_Papillary	Signaling events mediated by HDAC Class I(N)	7	0.0027	0.03551	XPO1,EP300,HDAC8,SIN3B,SMAD7,CREBBP,NCOR1
Kidney_Papillary	Bile secretion(K)	8	0.0028	0.03604	LDLR,ATP1B1,ADCY2,PRKX,ABCG2,ATP1A3,ATP1A1,ATP1A2
Kidney_Papillary	Signaling by NOTCH1(R)	8	0.0028	0.03604	EP300,UBA52,HDAC5,HDAC8,TBL1XR1,CNTN1,CREBBP,NCOR1
Kidney_Papillary	Gap junction(K)	9	0.003	0.0371	MAP2K5,GNAI2,GUCY1B3,SOS2,ADCY2,PRKX,PDGFRB,PLCB1,PLCB2
Kidney_Papillary	Epstein-Barr virus infection(K)	15	0.0031	0.03792	TBPL2,PIK3CB,XPO1,CSNK2A1,EP300,FGR,HDAC5,IKBKB,HSPA8,PRKX,CREBBP,POLR2J,POLR3A,AKT2,PIK3R1
Kidney_Papillary	Nectin adhesion pathway(N)	5	0.0033	0.03978	PTPRM,PIP5K1C,PDGFRB,TLN1,PIK3R1
Kidney_Papillary	Alpha-synuclein signaling(N)	5	0.0033	0.03978	UBE2L3,CSNK2A1,FGR,TOR1A,PLCB2
Kidney_Papillary	Fc gamma R-mediated phagocytosis(K)	9	0.0034	0.04059	PIK3CB,ARPC2,VAV1,PIP5K1C,LIMK2,AKT2,PRKCE,SCIN,PIK3R1
Kidney_Papillary	Proteoglycans in cancer(K)	16	0.0034	0.03988	WNT10A,PIK3CB,FGF1,SOS2,WNT8B,ANK1,MET,RDX,FZD10,PRKX,FZD5,MTOR,MSN,AKT2,CAMK2B,PIK3R1
Kidney_Papillary	Wnt signaling pathway(P)	18	0.0037	0.04264	WNT10A,TGFBR1,ACTA1,WNT8B,CSNK2A1,ARID1A,EP300,HDAC8,TBL1XR1,FZD10,CREBBP,SMAD1,FAT1,FZD5,AXIN1,PLCB1,PLCB2,PRKCE
Kidney_Papillary	S1P1 pathway(N)	4	0.0037	0.04259	GNAI2,GNAZ,PDGFRB,PLCB2
Kidney_Papillary	Long-term depression(K)	7	0.0039	0.04468	RYR1,GNAI2,GNAZ,GUCY1B3,GNA13,PLCB1,PLCB2
Kidney_Papillary	Insulin Pathway(N)	6	0.0039	0.04397	IRS1,SGK1,PTPN1,AKT2,PIK3R1,PTPRA
Kidney_Papillary	Regulation of nuclear SMAD2/3 signaling(N)	8	0.0042	0.04694	EP300,COL1A2,HSPA8,SIN3B,PIAS3,SMAD7,CREBBP,NCOR1
Kidney_Papillary	Signaling by Robo receptor(R)	5	0.0043	0.04727	SRGAP1,SOS2,ABL1,ROBO2,PAK4
Liver	Circadian entrainment(K)	13	<0,0001	<1,000e-03	ADCY6,PRKG1,GRIN2A,KCNJ6,GUCY1A2,GRIA4,GRIA2,GRIA1,PRKACA,CACNA1I,CACNA1H,PLCB4,PLCB1
Liver	Neurotransmitter Receptor Binding And Downstream Transmission In The Postsynaptic Cell(R)	14	<0,0001	<5,000e-04	ADCY6,GRIN2A,KCNJ6,CHRNB4,KCNJ16,GRIA4,GRIA2,GRIA1,GRIK2,PRKACA,RASGRF2,RASGRF1,PLCB1,GABRG2
Liver	Long-term depression(K)	9	<0,0001	0.0003333	PRKG1,GRID2,GUCY1A2,PPP2CB,GRIA2,GRIA1,PLCB4,PLCB1,IGF1R
Liver	Retrograde endocannabinoid signaling(K)	11	<0,0001	0.0005	ADCY6,RIMS1,KCNJ6,GRIA4,GRIA2,GRIA1,PRKACA,PLCB4,PLCB1,GABRG1,GABRG2
Liver	Glutamatergic synapse(K)	10	0.0001	0.0098	ADCY6,GRIN2A,GRM3,GRIA4,GRIA2,GRIA1,GRIK2,PRKACA,PLCB4,PLCB1
Liver	Nicotine addiction(K)	6	0.0001	0.0115	GRIN2A,GRIA4,GRIA2,GRIA1,GABRG1,GABRG2
Liver	Interferon-gamma signaling pathway(P)	4	0.0002	0.01586	STAT1,SOCS4,SOCS5,JAK2
Liver	Reelin signaling pathway(N)	5	0.0002	0.01438	GRIN2A,CDK5R1,ITGB1,MAP1B,MAPK8IP1
Liver	Dopaminergic synapse(K)	10	0.0002	0.01356	GRIN2A,KCNJ6,PPP2CB,GRIA4,GRIA2,GRIA1,SLC6A3,PRKACA,PLCB4,PLCB1
Liver	Neuroactive ligand-receptor interaction(K)	15	0.0003	0.0138	LPAR1,GRID2,GRIN2A,CHRNB4,MC5R,GRM3,GRIA4,GRIA2,GRIA1,MC4R,GRIK2,GABRG1,GABRG2,CHRM1,GLRB
Liver	Long-term potentiation(K)	7	0.0003	0.01464	GRIN2A,GRIA2,GRIA1,PRKACA,EP300,PLCB4,PLCB1
Liver	Endocrine and other factor-regulated calcium reabsorption(K)	6	0.0003	0.01408	ADCY6,SLC8A1,ATP1A1,PRKACA,PLCB4,PLCB1
Liver	Cocaine addiction(K)	6	0.0004	0.01638	GRIN2A,CDK5R1,GRM3,GRIA2,SLC6A3,PRKACA
Liver	Inflammation mediated by chemokine and cytokine signaling pathway(P)	7	0.0005	0.01627	PTK2B,SOCS4,SOCS5,PLCG1,PLCB4,PLCB1,JAK2
Liver	Thyroid hormone synthesis(K)	7	0.0005	0.01627	ADCY6,TG,ATP1A1,PRKACA,PLCB4,PLCB1,HSPA5
Liver	Glucocorticoid receptor regulatory network(N)	7	0.0007	0.02388	CDK5R1,TP53,STAT1,GATA3,PRKACA,EP300,EGR1
Liver	Calcium signaling pathway(K)	11	0.0008	0.02312	GRIN2A,ERBB4,PTK2B,SLC8A1,PRKACA,CACNA1I,PLCG1,CACNA1H,PLCB4,PLCB1,CHRM1
Liver	Netrin-1 signaling(R)	5	0.0013	0.0395	TRPC4,TRPC6,ROBO1,MYO10,PLCG1
Liver	Wnt signaling pathway(K)	9	0.0015	0.04089	MAP3K7,TP53,BTRC,PRKACA,EP300,PRICKLE1,PLCB4,PLCB1,TBL1XR1
Liver	ion channels and their functional role in vascular endothelium(B)	5	0.0015	0.03885	PRKG1,TRPC4,TRPC6,GUCY1A2,CHRM1
Liver	Cholinergic synapse(K)	8	0.0015	0.03905	ADCY6,KCNJ6,CHRNB4,PRKACA,PLCB4,PLCB1,CHRM1,JAK2
Liver	Pathways in cancer(K)	15	0.0016	0.03732	MECOM,CBLB,ETS1,GLI3,HHIP,TP53,STAT1,EP300,ITGB1,ITGAV,PLCG1,DAPK1,IGF1R,COL4A1,FLT3
Liver	Protein digestion and absorption(K)	7	0.0016	0.03613	COL11A1,SLC8A1,ATP1A1,SLC7A9,COL9A2,COL4A1,COL5A2
Liver	Gap junction(K)	7	0.0017	0.03675	ADCY6,LPAR1,PRKG1,GUCY1A2,PRKACA,PLCB4,PLCB1
Liver	Beta1 integrin cell surface interactions(N)	6	0.0018	0.0364	COL11A1,ITGB1,ITGAV,COL4A1,FBN1,COL5A2
Liver	Salivary secretion(K)	7	0.0018	0.03448	ADCY6,PRKG1,GUCY1A2,ATP1A1,PRKACA,PLCB4,PLCB1
Liver	Dilated cardiomyopathy(K)	7	0.0018	0.03448	ADCY6,ACTC1,SLC8A1,TTN,PRKACA,ITGB1,ITGAV
Liver	Amphetamine addiction(K)	6	0.002	0.038	GRIN2A,GRIA4,GRIA2,GRIA1,SLC6A3,PRKACA
Liver	Adrenergic signaling in cardiomyocytes(K)	9	0.0023	0.04266	ADCY6,PPP2CB,ACTC1,SLC8A1,ATP1A1,PRKACA,PLCB4,PLCB1,SCN5A
Liver	Netrin-mediated signaling events(N)	4	0.0034	0.04997	MYO10,PLCG1,DAPK1,MAP1B
Liver	Signaling by NOTCH2(R)	4	0.0034	0.04997	NOTCH2,MIB1,EP300,CNTN1
Liver	Syndecan-2-mediated signaling events(N)	4	0.0034	0.04997	CASK,PRKACA,ITGB1,NF1
Liver	Integrin signalling pathway(P)	9	0.0035	0.04919	ARF1,COL11A1,PTK2B,ITGB1,ITGAV,ARHGAP26,COL9A2,COL4A1,COL5A2
Lung_Adeno	Neurotransmitter Receptor Binding And Downstream Transmission In The Postsynaptic Cell(R)	21	<0,0001	<1,000e-03	ADCY2,GABRB3,GRIK2,GRIK3,ADCY5,GRIK4,GRIN2B,BRAF,GRIN2A,ACTN2,KCNJ3,GABRA2,GABRA6,KCNJ12,PLCB1,GABRG2,CACNG3,PRKCB,GRIA3,GRIA4,GRIA2
Lung_Adeno	Glutamatergic synapse(K)	18	<0,0001	<5,000e-04	ADCY2,GRIK2,GRIK3,ADCY5,GRIK4,GRIN2B,GRIN2A,KCNJ3,PLA2G4A,CACNA1C,PLCB4,PLCB1,GRM1,PRKCB,GRM8,GRIA3,GRIA4,GRIA2
Lung_Adeno	Circadian entrainment(K)	16	<0,0001	<3,333e-04	ADCY2,ADCY5,GRIN2B,GRIN2A,RYR3,RYR2,KCNJ3,CACNA1C,PLCB4,GUCY1A2,PLCB1,PRKCB,NOS1,GRIA3,GRIA4,GRIA2
Lung_Adeno	Focal adhesion(K)	20	<0,0001	<2,500e-04	EGFR,BRAF,ACTN2,RELN,LAMB1,MET,ITGA4,HGF,KDR,LAMA2,PAK7,COL11A1,FLNA,PRKCB,COL3A1,TNR,THBS2,COL4A1,COL5A2,COL5A1
Lung_Adeno	Retrograde endocannabinoid signaling(K)	15	<0,0001	<2,000e-04	ADCY2,GABRB3,ADCY5,KCNJ3,GABRA2,GABRA6,CACNA1C,PLCB4,PLCB1,GABRG2,GRM1,PRKCB,GRIA3,GRIA4,GRIA2
Lung_Adeno	Calcium signaling pathway(K)	18	<0,0001	<1,667e-04	ADCY2,ATP2B2,EGFR,GRIN2A,RYR3,RYR2,ERBB4,CACNA1E,CACNA1C,PLCB4,PLCB1,GRM1,PRKCB,CHRM2,PDE1C,PTK2B,SLC8A1,NOS1
Lung_Adeno	PI3K-Akt signaling pathway(K)	22	<0,0001	<1,429e-04	TLR4,EGFR,RELN,STK11,LAMB1,MET,ITGA4,HGF,KDR,LAMA2,MTOR,COL11A1,TP53,CHRM2,COL3A1,TNR,THBS2,COL4A1,COL5A2,COL5A1,PCK1,JAK2
Lung_Adeno	Axon guidance(K)	14	<0,0001	<1,250e-04	PLXNA2,LRRC4C,UNC5B,ROBO1,UNC5C,EPHB1,EPHB2,EPHB6,MET,EPHA3,EPHA5,EPHA7,PAK7,SLIT2
Lung_Adeno	Amoebiasis(K)	13	<0,0001	<1,111e-04	TLR4,ACTN2,LAMB1,LAMA2,PLCB4,PLCB1,COL11A1,PRKCB,C9,COL3A1,COL4A1,COL5A2,COL5A1
Lung_Adeno	Nicotine addiction(K)	9	<0,0001	<1,000e-04	GABRB3,GRIN2B,GRIN2A,GABRA2,GABRA6,GABRG2,GRIA3,GRIA4,GRIA2
Lung_Adeno	Long-term depression(K)	10	<0,0001	<9,091e-05	BRAF,PLA2G4A,PLCB4,GUCY1A2,PLCB1,GRM1,PRKCB,NOS1,GRIA3,GRIA2
Lung_Adeno	ECM-receptor interaction(K)	11	<0,0001	<8,333e-05	RELN,LAMB1,ITGA4,LAMA2,COL11A1,COL3A1,TNR,THBS2,COL4A1,COL5A2,COL5A1
Lung_Adeno	Long-term potentiation(K)	10	<0,0001	<7,692e-05	GRIN2B,BRAF,GRIN2A,CREBBP,CACNA1C,PLCB4,PLCB1,GRM1,PRKCB,GRIA2
Lung_Adeno	Dilated cardiomyopathy(K)	11	<0,0001	0.0001429	ADCY2,ADCY5,TTN,RYR2,CACNA2D1,ITGA4,LAMA2,CACNA1C,CACNG3,SLC8A1,ACTC1
Lung_Adeno	Rap1 signaling pathway(K)	15	<0,0001	0.0001333	ADCY2,ADCY5,GRIN2B,TIAM1,RAPGEF2,EGFR,MAGI2,BRAF,GRIN2A,MET,HGF,KDR,PLCB4,PLCB1,PRKCB
Lung_Adeno	Beta1 integrin cell surface interactions(N)	9	<0,0001	0.000125	LAMB1,ITGA4,LAMA2,COL11A1,COL3A1,THBS2,COL4A1,COL5A2,COL5A1
Lung_Adeno	Cholinergic synapse(K)	11	<0,0001	0.0001176	ADCY2,ADCY5,KCNJ3,CACNA1C,KCNJ12,PLCB4,PLCB1,KCNQ2,PRKCB,CHRM2,JAK2
Lung_Adeno	Proteoglycans in cancer(K)	15	<0,0001	0.0001111	TLR4,MMP2,ANK2,TIAM1,EGFR,BRAF,ERBB4,MET,HGF,KDR,MTOR,TP53,FLNA,PRKCB,FZD10
Lung_Adeno	Pathways in cancer(K)	18	<0,0001	0.0001053	MMP2,EGFR,BRAF,RXRG,LAMB1,MET,CREBBP,HGF,LAMA2,NTRK1,MTOR,GLI3,RUNX1T1,TP53,PRKCB,APC,COL4A1,FZD10
Lung_Adeno	GnRH signaling pathway(K)	10	<0,0001	0.0001	ADCY2,ADCY5,MMP2,EGFR,PLA2G4A,CACNA1C,PLCB4,PLCB1,PRKCB,PTK2B
Lung_Adeno	Arrhythmogenic right ventricular cardiomyopathy (ARVC)(K)	9	<0,0001	9.524e-05	ACTN2,RYR2,CACNA2D1,ITGA4,LAMA2,CACNA1C,CACNG3,CDH2,SLC8A1
Lung_Adeno	Neuroactive ligand-receptor interaction(K)	16	<0,0001	9.091e-05	GABRB3,GRIK2,GRIK3,GRIK4,HTR1A,GRIN2B,GRIN2A,GABRA2,GABRA6,GABRG2,GRM1,GRM8,CHRM2,GRIA3,GRIA4,GRIA2
Lung_Adeno	Dopaminergic synapse(K)	11	<0,0001	8.696e-05	ADCY5,GRIN2B,GRIN2A,KCNJ3,CACNA1C,PLCB4,PLCB1,PRKCB,GRIA3,GRIA4,GRIA2
Lung_Adeno	Hypertrophic cardiomyopathy (HCM)(K)	9	<0,0001	8.333e-05	TTN,RYR2,CACNA2D1,ITGA4,LAMA2,CACNA1C,CACNG3,SLC8A1,ACTC1
Lung_Adeno	Endothelins(N)	8	<0,0001	8e-05	ADCY2,ADCY5,PLA2G4A,PLCB1,PRKCB,COL3A1,PTK2B,JAK2
Lung_Adeno	Insulin secretion(K)	9	<0,0001	7.692e-05	ADCY2,ADCY5,PCLO,RYR2,CACNA1C,PLCB4,PLCB1,PRKCB,ABCC8
Lung_Adeno	Extracellular matrix organization(R)	15	<0,0001	7.407e-05	MMP2,ADAMTS2,DST,LAMB1,ITGA4,KDR,LAMA2,COL11A1,MMP16,COL3A1,TNR,FBN2,COL4A1,COL5A2,COL5A1
Lung_Adeno	Serotonergic synapse(K)	10	<0,0001	7.143e-05	GABRB3,ADCY5,HTR1A,BRAF,KCNJ3,PLA2G4A,CACNA1C,PLCB4,PLCB1,PRKCB
Lung_Adeno	Salivary secretion(K)	9	<0,0001	6.897e-05	ADCY2,ADCY5,ATP2B2,RYR3,PLCB4,GUCY1A2,PLCB1,PRKCB,NOS1
Lung_Adeno	Amphetamine addiction(K)	8	<0,0001	6.667e-05	ADCY5,GRIN2B,GRIN2A,CACNA1C,PRKCB,GRIA3,GRIA4,GRIA2
Lung_Adeno	Morphine addiction(K)	9	<0,0001	9.677e-05	ADCY2,GABRB3,ADCY5,KCNJ3,GABRA2,GABRA6,GABRG2,PRKCB,PDE1C
Lung_Adeno	Adrenergic signaling in cardiomyocytes(K)	11	<0,0001	9.375e-05	ADCY2,ADCY5,ATP2B2,RYR2,CACNA2D1,CACNA1C,PLCB4,PLCB1,CACNG3,SLC8A1,ACTC1
Lung_Adeno	MAPK signaling pathway(K)	14	<0,0001	0.0002121	RAPGEF2,EGFR,BRAF,STK3,CACNA2D1,PLA2G4A,NTRK1,CACNA1E,CACNA1C,TP53,CACNG3,FLNA,PRKCB,NF1
Lung_Adeno	Ion channel transport(R)	9	<0,0001	0.0002647	GABRB3,ATP2B2,RYR3,RYR2,GABRA2,TRPC5,GABRA6,TRPC7,GABRG2
Lung_Adeno	Netrin-1 signaling(R)	6	<0,0001	0.0003714	UNC5B,ROBO1,UNC5C,TRPC5,TRPC7,SLIT2
Lung_Adeno	Gap junction(K)	8	<0,0001	0.0004722	ADCY2,ADCY5,EGFR,PLCB4,GUCY1A2,PLCB1,GRM1,PRKCB
Lung_Adeno	GABAergic synapse(K)	8	<0,0001	0.0005405	ADCY2,GABRB3,ADCY5,GABRA2,GABRA6,CACNA1C,GABRG2,PRKCB
Lung_Adeno	Vascular smooth muscle contraction(K)	9	0.0001	0.0007105	ADCY2,ADCY5,BRAF,PLA2G4A,CACNA1C,PLCB4,GUCY1A2,PLCB1,PRKCB
Lung_Adeno	Posttranslational regulation of adherens junction stability and dissassembly(N)	6	0.0001	0.0008974	TIAM1,ROBO1,EGFR,MET,CREBBP,CDH2
Lung_Adeno	Integrin signalling pathway(P)	10	0.0001	0.001	BRAF,ACTN2,ITGA4,COL11A1,FLNA,COL3A1,PTK2B,COL4A1,COL5A2,COL5A1
Lung_Adeno	Estrogen signaling pathway(K)	8	0.0001	0.001073	ADCY2,ADCY5,MMP2,EGFR,KCNJ3,PLCB4,PLCB1,GRM1
Lung_Adeno	nitric oxide signaling pathway(B)	4	0.0001	0.001262	GRIN2B,GRIN2A,PRKCB,NOS1
Lung_Adeno	Integration of energy metabolism(R)	8	0.0001	0.001349	ADCY2,ADCY5,STK11,KCNB1,CACNA1E,CACNA1C,PLCB1,ABCC8
Lung_Adeno	Signaling events mediated by TCPTP(N)	5	0.0001	0.0015	EGFR,MET,CREBBP,HGF,KDR
Lung_Adeno	Heterotrimeric G-protein signaling pathway-Gq alpha and Go alpha mediated pathway(P)	8	0.0001	0.0016	KCNJ3,CACNA1E,PLCB4,PLCB1,GRM1,PRKCB,GRM8,CHRM2
Lung_Adeno	actions of nitric oxide in the heart(B)	5	0.0002	0.001913	RYR2,KDR,GUCY1A2,PLCB1,NOS1
Lung_Adeno	Potassium Channels(R)	7	0.0002	0.002255	KCNA4,KCNJ3,HCN1,KCNB1,KCNJ12,KCNQ2,ABCC8
Lung_Adeno	LPA receptor mediated events(N)	6	0.0003	0.002792	ADCY2,ADCY5,MMP2,TIAM1,EGFR,PTK2B
Lung_Adeno	Huntington disease(P)	8	0.0003	0.00298	GRIK2,GRIK3,GRIK4,GRIN2B,GRIN2A,CREBBP,TP53,ACTC1
Lung_Adeno	Chemokine signaling pathway(K)	10	0.0003	0.0031	ADCY2,ADCY5,TIAM1,BRAF,DOCK2,PLCB4,PLCB1,PRKCB,PTK2B,JAK2
Lung_Adeno	Ras signaling pathway(K)	11	0.0004	0.003176	GRIN2B,TIAM1,EGFR,GRIN2A,MET,HGF,KDR,PLA2G4A,PAK7,PRKCB,NF1
Lung_Adeno	Wnt signaling pathway(P)	12	0.0004	0.003635	SMARCA2,CREBBP,PCDH15,PLCB4,PLCB1,TP53,PRKCB,CDH2,FAT1,APC,ACTC1,FZD10
Lung_Adeno	Pancreatic secretion(K)	7	0.0004	0.003792	ADCY2,ADCY5,ATP2B2,RYR2,PLCB4,PLCB1,PRKCB
Lung_Adeno	Thyroid hormone synthesis(K)	6	0.0006	0.004722	ADCY2,ADCY5,PLCB4,PLCB1,PRKCB,LRP2
Lung_Adeno	Melanogenesis(K)	7	0.0006	0.004836	ADCY2,ADCY5,CREBBP,PLCB4,PLCB1,PRKCB,FZD10
Lung_Adeno	Alzheimer's disease(K)	9	0.0006	0.005143	GRIN2B,GRIN2A,RYR3,EIF2AK3,CACNA1C,PLCB4,PLCB1,NOS1,LRP1
Lung_Adeno	Platelet homeostasis(R)	6	0.0006	0.005281	ATP2B2,TRPC7,PLA2G4A,GUCY1A2,SLC8A1,NOS1
Lung_Adeno	Malaria(K)	5	0.0007	0.005276	TLR4,MET,HGF,THBS2,LRP1
Lung_Adeno	Reelin signaling pathway(N)	4	0.0007	0.005271	GRIN2B,GRIN2A,RELN,MAP1B
Lung_Adeno	vegf hypoxia and angiogenesis(B)	4	0.0008	0.00577	KDR,PLCB1,PRKCB,NOS1
Lung_Adeno	Thyroid cancer(K)	4	0.0008	0.00577	BRAF,RXRG,NTRK1,TP53
Lung_Adeno	Amyotrophic lateral sclerosis (ALS)(K)	5	0.0008	0.005839	GRIN2B,GRIN2A,TP53,NOS1,GRIA2
Lung_Adeno	Cardiac muscle contraction(K)	6	0.0008	0.005968	RYR2,CACNA2D1,CACNA1C,CACNG3,SLC8A1,ACTC1
Lung_Adeno	Regulation of actin cytoskeleton(K)	10	0.0009	0.006422	TIAM1,EGFR,BRAF,ACTN2,NCKAP1L,ITGA4,PAK7,CHRM2,PIKFYVE,APC
Lung_Adeno	Opioid Signalling(R)	6	0.001	0.006769	ADCY2,ADCY5,PLA2G4A,PLCB4,PLCB1,PDE1C
Lung_Adeno	Alzheimer disease-presenilin pathway(P)	7	0.001	0.00697	MMP2,ERBB4,MMP16,ACTC1,FZD10,LRP1,LRP2
Lung_Adeno	Endothelin signaling pathway(P)	5	0.0011	0.007657	ADCY2,ADCY5,PLA2G4A,PLCB4,PRKCB
Lung_Adeno	Heterotrimeric G-protein signaling pathway-Gi alpha and Gs alpha mediated pathway(P)	8	0.0011	0.00775	ADCY2,ADCY5,HTR1A,KCNJ3,CREBBP,GRM1,GRM8,CHRM2
Lung_Adeno	Non-small cell lung cancer(K)	5	0.0012	0.007986	EGFR,BRAF,RXRG,TP53,PRKCB
Lung_Adeno	Protein digestion and absorption(K)	6	0.0015	0.009901	COL11A1,COL3A1,SLC8A1,COL4A1,COL5A2,COL5A1
Lung_Adeno	ErbB signaling pathway(K)	6	0.0015	0.009901	EGFR,BRAF,ERBB4,MTOR,PAK7,PRKCB
Lung_Adeno	Bladder cancer(K)	4	0.0021	0.01343	MMP2,EGFR,BRAF,TP53
Lung_Adeno	L1CAM interactions(R)	6	0.0022	0.01397	ANK2,EGFR,EPHB2,LAMB1,KCNQ2,SPTAN1
Lung_Adeno	Glioma(K)	5	0.0023	0.01461	EGFR,BRAF,MTOR,TP53,PRKCB
Lung_Adeno	Renal cell carcinoma(K)	5	0.0024	0.01531	BRAF,MET,CREBBP,HGF,PAK7
Lung_Adeno	Direct p53 effectors(N)	7	0.0028	0.01693	MMP2,EGFR,MET,CREBBP,HGF,TP53,APC
Lung_Adeno	Adipocytokine signaling pathway(K)	5	0.0031	0.01935	RXRG,STK11,MTOR,PCK1,JAK2
Lung_Adeno	Melanoma(K)	5	0.0033	0.02037	EGFR,BRAF,MET,HGF,TP53
Lung_Adeno	Signaling by PDGF(R)	8	0.0034	0.02062	ADCY2,ADCY5,EGFR,ERBB4,MTOR,PDE1C,THBS2,COL4A1
Lung_Adeno	Wnt signaling pathway(K)	7	0.0035	0.02093	CREBBP,PLCB4,PLCB1,TP53,PRKCB,APC,FZD10
Lung_Adeno	Inflammation mediated by chemokine and cytokine signaling pathway(P)	5	0.0035	0.02083	PLCB4,PLCB1,PRKCB,PTK2B,JAK2
Lung_Adeno	Nephrin interactions(R)	3	0.0037	0.02193	MAGI2,ACTN2,SPTAN1
Lung_Adeno	Gastric acid secretion(K)	5	0.0042	0.02443	ADCY2,ADCY5,PLCB4,PLCB1,PRKCB
Lung_Adeno	cbl mediated ligand-induced downregulation of egf receptors pathway(B)	2	0.0044	0.02528	EGFR,PRKCB
Lung_Adeno	stat3 signaling pathway(B)	2	0.0044	0.02528	MTOR,JAK2
Lung_Adeno	Type II diabetes mellitus(K)	4	0.0047	0.02633	CACNA1E,MTOR,CACNA1C,ABCC8
Lung_Adeno	Endocrine and other factor-regulated calcium reabsorption(K)	4	0.0047	0.02633	PLCB4,PLCB1,PRKCB,SLC8A1
Lung_Adeno	Ephrin B reverse signaling(N)	3	0.0048	0.02611	TIAM1,EPHB1,EPHB2
Lung_Adeno	Cocaine addiction(K)	4	0.0055	0.03017	ADCY5,GRIN2B,GRIN2A,GRIA2
Lung_Adeno	Phosphatidylinositol signaling system(K)	5	0.0058	0.03153	PLCB4,PLCB1,PRKCB,DGKB,PIKFYVE
Lung_Adeno	Signaling by FGFR(R)	7	0.006	0.03297	ADCY2,ADCY5,EGFR,BRAF,ERBB4,MTOR,PDE1C
Lung_Adeno	Response to elevated platelet cytosolic Ca2+(R)	5	0.006	0.03261	TTN,ACTN2,HGF,FLNA,PRKCB
Lung_Adeno	Endometrial cancer(K)	4	0.0063	0.03358	EGFR,BRAF,TP53,APC
Lung_Adeno	EGFR-dependent Endothelin signaling events(N)	2	0.0072	0.03845	EGFR,MTOR
Lung_Adeno	ErbB4 signaling events(N)	3	0.0073	0.03842	GRIN2B,ERBB4,JAK2
Lung_Adeno	Small cell lung cancer(K)	5	0.0073	0.03869	RXRG,LAMB1,LAMA2,TP53,COL4A1
Lung_Adeno	Basal cell carcinoma(K)	4	0.0076	0.03943	GLI3,TP53,APC,FZD10
Lung_Adeno	Prostate cancer(K)	5	0.0084	0.04295	EGFR,BRAF,CREBBP,MTOR,TP53
Lung_Adeno	MicroRNAs in cancer(K)	10	0.0087	0.04396	EGFR,MET,CREBBP,MTOR,TP53,MMP16,PRKCB,ZFPM2,TNR,APC
Lung_Adeno	role of erbb2 in signal transduction and oncology(B)	3	0.0088	0.04378	EGFR,ERBB4,JAK2
Lung_Adeno	EPHA forward signaling(N)	3	0.0096	0.04664	EPHA3,EPHA5,EPHA7
Lung_Adeno	DAG and IP3 signaling(R)	3	0.0096	0.04664	ADCY2,ADCY5,PDE1C
Lung_Adeno	mTOR signaling pathway(K)	4	0.0102	0.0489	BRAF,STK11,MTOR,PRKCB
Lung_Adeno	Netrin-mediated signaling events(N)	3	0.0104	0.0479	UNC5B,UNC5C,MAP1B
Lung_Adeno	Signaling by Robo receptor(R)	3	0.0104	0.0479	ROBO1,PAK7,SLIT2
Lung_Adeno	Syndecan-2-mediated signaling events(N)	3	0.0104	0.0479	MMP2,EPHB2,NF1
Lung_Adeno	Noncanonical Wnt signaling pathway(N)	3	0.0104	0.0479	ROR2,FLNA,CHD7
Lung_Adeno	effects of calcineurin in keratinocyte differentiation(B)	2	0.0105	0.0471	PLCB1,PRKCB
Lung_Adeno	activation of pkc through g-protein coupled receptors(B)	2	0.0105	0.0471	PLCB1,PRKCB
Lung_Adeno	Alpha6 beta4 integrin-ligand interactions(N)	2	0.0105	0.0471	LAMB1,LAMA2
Lung_Small_Cell	PI3K-Akt signaling pathway(K)	6	<0,0001	0.001	COL4A1,TP53,IGF1R,TNR,MTOR,COL11A1
Lung_Small_Cell	Prostate cancer(K)	4	<0,0001	0.0015	TP53,IGF1R,EP300,MTOR
Lung_Small_Cell	Focal adhesion(K)	5	<0,0001	0.001	COL4A1,FLNA,IGF1R,TNR,COL11A1
Lung_Small_Cell	Proteoglycans in cancer(K)	5	<0,0001	0.00075	ERBB4,TP53,FLNA,IGF1R,MTOR
Lung_Small_Cell	Amyotrophic lateral sclerosis (ALS)(K)	3	<0,0001	0.0036	NOS1,TP53,GRIN2B
Lung_Small_Cell	Pathways in cancer(K)	5	0.0001	0.003333	COL4A1,TP53,IGF1R,EP300,MTOR
Lung_Small_Cell	Glioma(K)	3	0.0001	0.004429	TP53,IGF1R,MTOR
Lung_Small_Cell	ECM-receptor interaction(K)	3	0.0002	0.007375	COL4A1,TNR,COL11A1
Lung_Small_Cell	nitric oxide signaling pathway(B)	2	0.0003	0.007889	NOS1,GRIN2B
Lung_Small_Cell	Circadian entrainment(K)	3	0.0003	0.0086	NOS1,GRIN2B,RYR2
Lung_Small_Cell	HIF-1 signaling pathway(K)	3	0.0004	0.009727	IGF1R,EP300,MTOR
Lung_Small_Cell	Huntington disease(P)	3	0.0006	0.0135	TP53,EP300,GRIN2B
Lung_Small_Cell	Signaling events mediated by HDAC Class III(N)	2	0.0006	0.01277	TP53,EP300
Lung_Small_Cell	MicroRNAs in cancer(K)	4	0.0006	0.01186	TP53,EP300,TNR,MTOR
Lung_Small_Cell	ErbB4 signaling events(N)	2	0.0007	0.0128	ERBB4,GRIN2B
Lung_Small_Cell	actions of nitric oxide in the heart(B)	2	0.0012	0.01994	NOS1,RYR2
Lung_Small_Cell	Integrin signalling pathway(P)	3	0.0013	0.01971	COL4A1,FLNA,COL11A1
Lung_Small_Cell	IFN-gamma pathway(N)	2	0.0014	0.02072	EP300,MTOR
Lung_Small_Cell	Signaling by EGFR(R)	3	0.0016	0.02168	ERBB4,MTOR,ADAM12
Lung_Small_Cell	LKB1 signaling events(N)	2	0.0017	0.0215	TP53,MTOR
Lung_Small_Cell	p53 pathway(P)	2	0.0017	0.02119	TP53,EP300
Lung_Small_Cell	Signaling by PDGF(R)	3	0.0018	0.02077	COL4A1,ERBB4,MTOR
Lung_Small_Cell	Pre-NOTCH Expression and Processing(R)	2	0.0018	0.02009	TP53,EP300
Lung_Small_Cell	Calcium signaling pathway(K)	3	0.0019	0.02013	NOS1,ERBB4,RYR2
Lung_Small_Cell	Huntington's disease(K)	3	0.002	0.0198	TP53,EP300,GRIN2B
Lung_Small_Cell	Notch signaling pathway(N)	2	0.0024	0.02258	EP300,ADAM12
Lung_Small_Cell	p53 pathway(N)	2	0.0029	0.02556	TP53,EP300
Lung_Small_Cell	Long-term depression(K)	2	0.0032	0.02714	NOS1,IGF1R
Lung_Small_Cell	Beta1 integrin cell surface interactions(N)	2	0.0038	0.03197	COL4A1,COL11A1
Lung_Small_Cell	Long-term potentiation(K)	2	0.0039	0.03213	EP300,GRIN2B
Lung_Small_Cell	AP-1 transcription factor network(N)	2	0.0043	0.03326	TP53,EP300
Lung_Small_Cell	Melanoma(K)	2	0.0044	0.03256	TP53,IGF1R
Lung_Small_Cell	Validated targets of C-MYC transcriptional activation(N)	2	0.0045	0.03255	TP53,EP300
Lung_Small_Cell	Adherens junction(K)	2	0.0046	0.032	IGF1R,EP300
Lung_Small_Cell	Glucocorticoid receptor regulatory network(N)	2	0.0052	0.03494	TP53,EP300
Lung_Small_Cell	Extracellular matrix organization(R)	3	0.0055	0.03544	COL4A1,TNR,COL11A1
Lung_Small_Cell	Small cell lung cancer(K)	2	0.0064	0.03855	COL4A1,TP53
Lung_Small_Cell	Signaling by Type 1 Insulin-like Growth Factor 1 Receptor (IGF1R)(R)	2	0.0064	0.03855	IGF1R,MTOR
Lung_Small_Cell	ErbB signaling pathway(K)	2	0.0067	0.03858	ERBB4,MTOR
Lung_Small_Cell	Protein digestion and absorption(K)	2	0.0067	0.03858	COL4A1,COL11A1
Lung_Small_Cell	PIP3 activates AKT signaling(R)	2	0.0082	0.04548	ERBB4,MTOR
Lung_Squamous	Focal adhesion(K)	9	<0,0001	<1,000e-03	COL3A1,TNR,PIK3CA,COL11A1,COL4A1,ACTN2,COL5A2,FLNA,RELN
Lung_Squamous	p53 pathway(P)	5	<0,0001	<5,000e-04	BAI1,PIK3CA,CREBBP,TP53,EP300
Lung_Squamous	ECM-receptor interaction(K)	6	<0,0001	<3,333e-04	COL3A1,TNR,COL11A1,COL4A1,COL5A2,RELN
Lung_Squamous	Integrin signalling pathway(P)	7	<0,0001	<2,500e-04	COL3A1,PIK3CA,COL11A1,COL4A1,ACTN2,COL5A2,FLNA
Lung_Squamous	Reelin signaling pathway(N)	4	<0,0001	0.0002	GRIN2B,PIK3CA,GRIN2A,RELN
Lung_Squamous	Amoebiasis(K)	6	<0,0001	0.0001667	COL3A1,PIK3CA,COL11A1,COL4A1,ACTN2,COL5A2
Lung_Squamous	Long-term potentiation(K)	5	<0,0001	0.0002857	GRIN2B,CREBBP,GRIN2A,EP300,CACNA1C
Lung_Squamous	Huntington disease(P)	6	<0,0001	0.00025	DNAH5,GRIN2B,CREBBP,GRIN2A,TP53,EP300
Lung_Squamous	Protein digestion and absorption(K)	5	<0,0001	0.001222	COL3A1,COL11A1,SLC8A1,COL4A1,COL5A2
Lung_Squamous	Circadian entrainment(K)	5	0.0001	0.0018	GRIN2B,GRIN2A,RYR3,RYR2,CACNA1C
Lung_Squamous	PI3K-Akt signaling pathway(K)	8	0.0001	0.003545	COL3A1,TNR,PIK3CA,COL11A1,COL4A1,TP53,COL5A2,RELN
Lung_Squamous	Glutamatergic synapse(K)	5	0.0001	0.005	GRIN2B,GRIN2A,GRM3,GRM8,CACNA1C
Lung_Squamous	Beta1 integrin cell surface interactions(N)	4	0.0002	0.006462	COL3A1,COL11A1,COL4A1,COL5A2
Lung_Squamous	Signaling events mediated by HDAC Class III(N)	3	0.0002	0.006286	CREBBP,TP53,EP300
Lung_Squamous	Validated targets of C-MYC transcriptional activation(N)	4	0.0002	0.006867	CAD,CREBBP,TP53,EP300
Lung_Squamous	Arrhythmogenic right ventricular cardiomyopathy (ARVC)(K)	4	0.0003	0.007	SLC8A1,ACTN2,RYR2,CACNA1C
Lung_Squamous	Heterotrimeric G-protein signaling pathway-Gi alpha and Gs alpha mediated pathway(P)	5	0.0004	0.008294	CREBBP,GRM3,EP300,GRM8,RGS7
Lung_Squamous	Pathways in cancer(K)	7	0.0004	0.008222	PIK3CA,TPR,COL4A1,CREBBP,RUNX1T1,TP53,EP300
Lung_Squamous	Hypertrophic cardiomyopathy (HCM)(K)	4	0.0004	0.008158	TTN,SLC8A1,RYR2,CACNA1C
Lung_Squamous	Prostate cancer(K)	4	0.0006	0.0097	PIK3CA,CREBBP,TP53,EP300
Lung_Squamous	Dilated cardiomyopathy(K)	4	0.0006	0.009714	TTN,SLC8A1,RYR2,CACNA1C
Lung_Squamous	IFN-gamma pathway(N)	3	0.0007	0.011	PIK3CA,CREBBP,EP300
Lung_Squamous	Extracellular matrix organization(R)	6	0.0008	0.01243	COL3A1,TNR,COL11A1,COL4A1,MMP16,COL5A2
Lung_Squamous	Pre-NOTCH Expression and Processing(R)	3	0.0009	0.01362	CREBBP,TP53,EP300
Lung_Squamous	Calcium signaling pathway(K)	5	0.001	0.01364	SLC8A1,GRIN2A,RYR3,RYR2,CACNA1C
Lung_Squamous	Cocaine addiction(K)	3	0.0013	0.01685	GRIN2B,GRIN2A,GRM3
Lung_Squamous	Amyotrophic lateral sclerosis (ALS)(K)	3	0.0013	0.01722	GRIN2B,GRIN2A,TP53
Lung_Squamous	MicroRNAs in cancer(K)	6	0.0015	0.01825	TNR,PIK3CA,CREBBP,TP53,MMP16,EP300
Lung_Squamous	oxidative stress induced gene expression via nrf2(B)	2	0.0017	0.01941	KEAP1,NFE2L2
Lung_Squamous	Viral carcinogenesis(K)	5	0.0017	0.01947	PIK3CA,CREBBP,TP53,ACTN2,EP300
Lung_Squamous	p53 pathway(N)	3	0.0018	0.0201	CREBBP,TP53,EP300
Lung_Squamous	Dopaminergic synapse(K)	4	0.0023	0.02484	SCN1A,GRIN2B,GRIN2A,CACNA1C
Lung_Squamous	nitric oxide signaling pathway(B)	2	0.0024	0.02585	GRIN2B,GRIN2A
Lung_Squamous	Renal cell carcinoma(K)	3	0.0028	0.02876	PIK3CA,CREBBP,EP300
Lung_Squamous	Amphetamine addiction(K)	3	0.003	0.03071	GRIN2B,GRIN2A,CACNA1C
Lung_Squamous	Hepatitis B(K)	4	0.0034	0.03344	PIK3CA,CREBBP,TP53,EP300
Lung_Squamous	Adrenergic signaling in cardiomyocytes(K)	4	0.0036	0.03551	PIK3CA,SLC8A1,RYR2,CACNA1C
Lung_Squamous	E-cadherin signaling in keratinocytes(N)	2	0.0036	0.03495	CASR,PIK3CA
Lung_Squamous	Adherens junction(K)	3	0.0037	0.03426	CREBBP,ACTN2,EP300
Lung_Squamous	Nephrin interactions(R)	2	0.004	0.03615	PIK3CA,ACTN2
Lung_Squamous	Glucocorticoid receptor regulatory network(N)	3	0.0043	0.03783	CREBBP,TP53,EP300
Lung_Squamous	Cardiac muscle contraction(K)	3	0.0044	0.03795	SLC8A1,RYR2,CACNA1C
Lung_Squamous	Hypoxia response via HIF activation(P)	2	0.0047	0.03843	PIK3CA,CREBBP
Lung_Squamous	p53 pathway feedback loops 2(P)	2	0.0047	0.03843	PIK3CA,TP53
Lung_Squamous	Response to elevated platelet cytosolic Ca2+(R)	3	0.0051	0.03933	TTN,ACTN2,FLNA
Lung_Squamous	EGF receptor signaling pathway(P)	3	0.0051	0.03933	PIK3CA,NF1,PRKD1
Lung_Squamous	Regulation of Hypoxia-inducible Factor (HIF) by Oxygen(R)	2	0.0051	0.03862	CREBBP,EP300
Lung_Squamous	Alzheimer's disease(K)	4	0.0055	0.04079	GRIN2B,GRIN2A,RYR3,CACNA1C
Lung_Squamous	Small cell lung cancer(K)	3	0.0058	0.04188	PIK3CA,COL4A1,TP53
Lung_Squamous	Thyroid cancer(K)	2	0.0068	0.04618	TPR,TP53
Lung_Squamous	Retinoic acid receptors-mediated signaling(N)	2	0.0073	0.04738	CREBBP,EP300
Lung_Squamous	IGF1 pathway(N)	2	0.0073	0.04738	PIK3CA,PRKD1
Lung_Squamous	Huntington's disease(K)	4	0.0074	0.04694	GRIN2B,CREBBP,TP53,EP300
Lymphoma_B-cell	Colorectal cancer(K)	11	<0,0001	<1,000e-03	BRAF,PIK3CB,PIK3CD,TGFBR1,RHOA,MYC,TP53,BCL2,PIK3R1,APC,RAF1
Lymphoma_B-cell	Pathways in cancer(K)	22	<0,0001	<5,000e-04	RALA,BRAF,PIK3CB,PIK3CD,STK4,EP300,FGFR3,TGFBR1,CREBBP,PLCG2,E2F2,PTEN,PAX8,RHOA,MYC,TP53,BCL2,PIK3R1,APC,COL4A2,RAF1,STAT3
Lymphoma_B-cell	Hepatitis B(K)	15	<0,0001	<3,333e-04	ATP6AP1,PIK3CB,PIK3CD,EP300,TGFBR1,CREBBP,E2F2,PTEN,MYC,TP53,STAT6,BCL2,PIK3R1,RAF1,STAT3
Lymphoma_B-cell	Glioma(K)	10	<0,0001	<2,500e-04	BRAF,PIK3CB,PIK3CD,PLCG2,E2F2,PTEN,TP53,CAMK2A,PIK3R1,RAF1
Lymphoma_B-cell	Pancreatic cancer(K)	10	<0,0001	<2,000e-04	RALA,BRAF,PIK3CB,PIK3CD,TGFBR1,E2F2,TP53,PIK3R1,RAF1,STAT3
Lymphoma_B-cell	Endometrial cancer(K)	9	<0,0001	<1,429e-04	BRAF,PIK3CB,PIK3CD,PTEN,MYC,TP53,PIK3R1,APC,RAF1
Lymphoma_B-cell	Signaling events mediated by Stem cell factor receptor (c-Kit)(N)	9	<0,0001	<1,429e-04	SOCS1,GRAP2,MAP4K1,CREBBP,PTEN,BCL2,PIK3R1,RAF1,STAT3
Lymphoma_B-cell	Prostate cancer(K)	11	<0,0001	<1,250e-04	BRAF,PIK3CB,PIK3CD,EP300,CREBBP,E2F2,PTEN,TP53,BCL2,PIK3R1,RAF1
Lymphoma_B-cell	MicroRNAs in cancer(K)	19	<0,0001	<1,111e-04	SOCS1,EP300,FGFR3,DNMT3B,CREBBP,ATM,PLCG2,E2F2,EZH2,TP63,PTEN,RHOA,MYC,TP53,MMP16,BCL2,APC,RAF1,STAT3
Lymphoma_B-cell	Non-small cell lung cancer(K)	9	<0,0001	<1,000e-04	BRAF,PIK3CB,PIK3CD,STK4,PLCG2,E2F2,TP53,PIK3R1,RAF1
Lymphoma_B-cell	Proteoglycans in cancer(K)	16	<0,0001	<9,091e-05	IQGAP1,BRAF,ROCK2,PIK3CB,PIK3CD,TFAP4,ERBB4,PLCG2,RHOA,MYC,TP53,CAMK2A,PIK3R1,RAF1,ITPR3,STAT3
Lymphoma_B-cell	BCR signaling pathway(N)	9	<0,0001	<8,333e-05	BTK,BCL10,MAP4K1,MALT1,PLCG2,PTEN,CARD11,PIK3R1,RAF1
Lymphoma_B-cell	Direct p53 effectors(N)	12	<0,0001	<7,692e-05	EP300,CREBBP,ARID3A,E2F2,TP63,PTEN,TP53,BTG2,BCL2,BCL6,APC,TP73
Lymphoma_B-cell	Signalling by NGF(R)	17	<0,0001	<7,143e-05	RALA,BRAF,PIK3CB,PIK3CD,FGFR4,FGFR3,ERBB4,AP2S1,PTEN,AP2B1,RHOA,PCSK5,PIK3R1,RAF1,ITPR3,STAT3,DNM2
Lymphoma_B-cell	Inflammation mediated by chemokine and cytokine signaling pathway(P)	9	<0,0001	<6,250e-05	PIK3CB,PIK3CD,PLCG2,MYLK,PTEN,RHOA,PLCB1,RAF1,STAT3
Lymphoma_B-cell	B cell receptor signaling pathway(K)	9	<0,0001	<6,250e-05	BTK,BCL10,PIK3CB,PIK3CD,MALT1,PLCG2,CARD11,PIK3R1,RAF1
Lymphoma_B-cell	p53 pathway feedback loops 2(P)	6	<0,0001	<5,882e-05	ATM,TP63,PTEN,MYC,TP53,TP73
Lymphoma_B-cell	Class I PI3K signaling events(N)	7	<0,0001	<5,556e-05	BTK,PLCG2,PTEN,RHOA,SGK1,HCK,ARAP3
Lymphoma_B-cell	Chronic myeloid leukemia(K)	9	<0,0001	<5,263e-05	BRAF,PIK3CB,PIK3CD,TGFBR1,E2F2,MYC,TP53,PIK3R1,RAF1
Lymphoma_B-cell	Neurotrophin signaling pathway(K)	11	<0,0001	5e-05	BRAF,PIK3CB,PIK3CD,PLCG2,RHOA,TP53,BCL2,CAMK2A,PIK3R1,RAF1,TP73
Lymphoma_B-cell	Focal adhesion(K)	14	<0,0001	9.524e-05	BRAF,ROCK2,PIK3CB,PIK3CD,DOCK1,MYLK,PTEN,ARHGAP5,RHOA,CCND3,BCL2,PIK3R1,COL4A2,RAF1
Lymphoma_B-cell	PAR1-mediated thrombin signaling events(N)	7	<0,0001	9.091e-05	GNA13,ROCK2,GNAI2,RHOA,PLCB1,PIK3R1,DNM2
Lymphoma_B-cell	p53 pathway(P)	7	<0,0001	8.696e-05	EP300,CREBBP,ATM,TP63,PTEN,TP53,TP73
Lymphoma_B-cell	Rap1 signaling pathway(K)	14	<0,0001	8.333e-05	RALA,MAGI1,BRAF,PIK3CB,PIK3CD,FGFR4,FGFR3,GNAI2,RHOA,PLCB1,PRKD2,PIK3R1,RAF1,ARAP3
Lymphoma_B-cell	Regulation of actin cytoskeleton(K)	14	<0,0001	8e-05	GNA13,IQGAP1,BRAF,ROCK2,PIK3CB,PIK3CD,FGFR4,FGFR3,DOCK1,MYLK,RHOA,PIK3R1,APC,RAF1
Lymphoma_B-cell	Small cell lung cancer(K)	9	<0,0001	7.692e-05	PIK3CB,PIK3CD,E2F2,PTEN,MYC,TP53,BCL2,PIK3R1,COL4A2
Lymphoma_B-cell	ErbB signaling pathway(K)	9	<0,0001	7.407e-05	BRAF,PIK3CB,PIK3CD,ERBB4,PLCG2,MYC,CAMK2A,PIK3R1,RAF1
Lymphoma_B-cell	Long-term potentiation(K)	8	<0,0001	7.143e-05	BRAF,EP300,CREBBP,PLCB1,CAMK2A,RAF1,ITPR3,GRIA2
Lymphoma_B-cell	Signaling by SCF-KIT(R)	11	<0,0001	6.897e-05	PIK3CB,SOCS1,PIK3CD,GRAP2,FGFR4,FGFR3,ERBB4,PTEN,PIK3R1,RAF1,STAT3
Lymphoma_B-cell	Netrin-mediated signaling events(N)	6	<0,0001	6.667e-05	UNC5C,DOCK1,RHOA,CAMK2A,PIK3R1,MAP1B
Lymphoma_B-cell	E2F transcription factor network(N)	8	<0,0001	9.677e-05	EP300,CREBBP,ATM,E2F2,MYC,RBBP4,CCND3,TP73
Lymphoma_B-cell	Melanoma(K)	8	<0,0001	0.000125	BRAF,PIK3CB,PIK3CD,E2F2,PTEN,TP53,PIK3R1,RAF1
Lymphoma_B-cell	DAP12 interactions(R)	12	<0,0001	0.0001212	BTK,PIK3CB,PIK3CD,GRAP2,FGFR4,FGFR3,ERBB4,PLCG2,PTEN,PIK3R1,RAF1,ITPR3
Lymphoma_B-cell	Signaling by PDGF(R)	12	<0,0001	0.0001471	PIK3CB,PIK3CD,FGFR4,FGFR3,ERBB4,PTEN,STAT6,PIK3R1,COL4A2,RAF1,ITPR3,STAT3
Lymphoma_B-cell	IL2-mediated signaling events(N)	7	<0,0001	0.0001429	SOCS1,RHOA,MYC,BCL2,PIK3R1,RAF1,STAT3
Lymphoma_B-cell	Bladder cancer(K)	6	<0,0001	0.0002778	BRAF,FGFR3,E2F2,MYC,TP53,RAF1
Lymphoma_B-cell	Acute myeloid leukemia(K)	7	<0,0001	0.0002703	BRAF,PIK3CB,PIK3CD,MYC,PIK3R1,RAF1,STAT3
Lymphoma_B-cell	Hypoxia response via HIF activation(P)	5	<0,0001	0.0003421	PIK3CB,PIK3CD,CREBBP,PTEN,PIK3R1
Lymphoma_B-cell	T cell receptor signaling pathway(K)	9	<0,0001	0.000359	BCL10,PIK3CB,PIK3CD,GRAP2,MALT1,RHOA,CARD11,PIK3R1,RAF1
Lymphoma_B-cell	IFN-gamma pathway(N)	6	<0,0001	0.00035	SOCS1,EP300,CREBBP,CAMK2A,PIK3R1,IRF1
Lymphoma_B-cell	Long-term depression(K)	7	0.0001	0.0004146	GNA13,BRAF,GNAI2,PLCB1,RAF1,ITPR3,GRIA2
Lymphoma_B-cell	HIF-1 signaling pathway(K)	9	0.0001	0.0004048	PIK3CB,PIK3CD,EP300,CREBBP,PLCG2,BCL2,CAMK2A,PIK3R1,STAT3
Lymphoma_B-cell	EGF receptor signaling pathway(P)	8	0.0001	0.0003953	PIK3CB,PIK3CD,ERBB4,PLCG2,PRKD2,STAT6,RAF1,STAT3
Lymphoma_B-cell	Plasma membrane estrogen receptor signaling(N)	6	0.0001	0.0003864	GNA13,ROCK2,GNAI2,RHOA,PLCB1,PIK3R1
Lymphoma_B-cell	Regulation of retinoblastoma protein(N)	7	0.0001	0.0004222	EP300,SMARCB1,CREBBP,E2F2,RBBP4,CCND3,RAF1
Lymphoma_B-cell	Ras Pathway(P)	7	0.0001	0.0004783	RALA,BRAF,PIK3CB,PIK3CD,RHOA,RAF1,STAT3
Lymphoma_B-cell	Wnt signaling pathway(K)	10	0.0001	0.0005957	ROCK2,EP300,CREBBP,RHOA,PLCB1,MYC,TP53,CCND3,CAMK2A,APC
Lymphoma_B-cell	TCR signaling(R)	7	0.0001	0.0006667	BCL10,PIK3CB,GRAP2,MALT1,PTEN,CARD11,PIK3R1
Lymphoma_B-cell	Renal cell carcinoma(K)	7	0.0001	0.0007143	BRAF,PIK3CB,PIK3CD,EP300,CREBBP,PIK3R1,RAF1
Lymphoma_B-cell	Signaling by EGFR(R)	11	0.0001	0.00072	PIK3CB,PIK3CD,FGFR4,FGFR3,ERBB4,AP2S1,PTEN,AP2B1,PIK3R1,RAF1,ITPR3
Lymphoma_B-cell	Wnt signaling pathway(P)	14	0.0001	0.0007647	EP300,SMARCA5,SMARCB1,HELLS,TGFBR1,CREBBP,CELSR2,CELSR1,PLCB1,MYC,TP53,FAT1,APC,ITPR3
Lymphoma_B-cell	P53 pathway feedback loops 1(P)	3	0.0001	0.0009038	TP63,TP53,TP73
Lymphoma_B-cell	PDGFR-beta signaling pathway(N)	9	0.0001	0.001	IQGAP1,BRAF,PTEN,RHOA,MYC,HCK,RAF1,STAT3,DNM2
Lymphoma_B-cell	Tuberculosis(K)	11	0.0001	0.0009815	ATP6AP1,BCL10,EP300,CREBBP,MALT1,RHOA,CTSS,EEA1,BCL2,CAMK2A,RAF1
Lymphoma_B-cell	Prolactin signaling pathway(K)	7	0.0002	0.001218	PIK3CB,SOCS1,PIK3CD,PIK3R1,RAF1,STAT3,IRF1
Lymphoma_B-cell	Signaling by FGFR(R)	10	0.0002	0.001357	BRAF,PIK3CB,PIK3CD,FGFR4,FGFR3,ERBB4,PTEN,PIK3R1,RAF1,ITPR3
Lymphoma_B-cell	Fc epsilon receptor (FCERI) signaling(R)	15	0.0002	0.001404	BTK,BCL10,PIK3CB,PIK3CD,GRAP2,FGFR4,FGFR3,ERBB4,MALT1,PLCG2,PTEN,CARD11,PIK3R1,RAF1,ITPR3
Lymphoma_B-cell	Jak-STAT signaling pathway(K)	10	0.0002	0.001466	PIK3CB,SOCS1,PIK3CD,EP300,CREBBP,MYC,CCND3,STAT6,PIK3R1,STAT3
Lymphoma_B-cell	Chemokine signaling pathway(K)	11	0.0002	0.001525	BRAF,ROCK2,PIK3CB,PIK3CD,GNAI2,RHOA,PLCB1,PIK3R1,HCK,RAF1,STAT3
Lymphoma_B-cell	Regulation of nuclear SMAD2/3 signaling(N)	7	0.0003	0.001733	SIN3A,EP300,TCF3,CREBBP,MYC,RBBP4,NR3C1
Lymphoma_B-cell	MAPK signaling pathway(K)	13	0.0003	0.001836	BRAF,STK4,STK3,MAP4K3,FGFR4,FGFR3,MAPKAPK5,MAP4K1,TGFBR1,CACNA1E,MYC,TP53,RAF1
Lymphoma_B-cell	HTLV-I infection(K)	13	0.0003	0.001935	PIK3CB,PIK3CD,EP300,TCF3,TGFBR1,CREBBP,ATM,E2F2,MYC,TP53,CCND3,PIK3R1,APC
Lymphoma_B-cell	p53 pathway(N)	6	0.0003	0.002175	EP300,HUWE1,FBXO11,CREBBP,ATM,TP53
Lymphoma_B-cell	Phosphatidylinositol signaling system(K)	7	0.0003	0.002281	PIK3CB,PIK3CD,PLCG2,PTEN,PLCB1,PIK3R1,ITPR3
Lymphoma_B-cell	C-MYB transcription factor network(N)	7	0.0004	0.002431	IQGAP1,SIN3A,EP300,CREBBP,PAX5,MYC,BCL2
Lymphoma_B-cell	Neurotransmitter Receptor Binding And Downstream Transmission In The Postsynaptic Cell(R)	9	0.0004	0.002409	BRAF,GNAI2,GABRA2,AP2S1,AP2B1,PLCB1,CAMK2A,RAF1,GRIA2
Lymphoma_B-cell	B cell activation(P)	6	0.0004	0.002507	BTK,PIK3CB,PIK3CD,PLCG2,RAF1,ITPR3
Lymphoma_B-cell	Endocytosis(K)	11	0.0004	0.002706	FGFR4,FGFR3,ERBB4,TGFBR1,AP2S1,AP2B1,RHOA,EEA1,EHD1,ARAP3,DNM2
Lymphoma_B-cell	ccr3 signaling in eosinophils(B)	4	0.0005	0.002855	ROCK2,RHOA,PLCB1,RAF1
Lymphoma_B-cell	Cholinergic synapse(K)	8	0.0005	0.002986	PIK3CB,PIK3CD,GNAI2,PLCB1,BCL2,CAMK2A,PIK3R1,ITPR3
Lymphoma_B-cell	Viral carcinogenesis(K)	11	0.0005	0.002958	PIK3CB,PIK3CD,EP300,CREBBP,HDAC7,RHOA,TP53,CCND3,PIK3R1,HPN,STAT3
Lymphoma_B-cell	Signaling events mediated by focal adhesion kinase(N)	6	0.0005	0.002972	BRAF,ROCK2,DOCK1,RHOA,PIK3R1,RAF1
Lymphoma_B-cell	Signaling events mediated by VEGFR1 and VEGFR2(N)	6	0.0005	0.003233	IQGAP1,BRAF,RHOA,PIK3R1,RAF1,DNM2
Lymphoma_B-cell	overview of telomerase protein component gene htert transcriptional regulation(B)	3	0.0006	0.003347	MZF1,MYC,TP53
Lymphoma_B-cell	p53 pathway by glucose deprivation(P)	3	0.0006	0.003347	TP63,TP53,TP73
Lymphoma_B-cell	Leukocyte transendothelial migration(K)	8	0.0006	0.00375	ROCK2,PIK3CB,PIK3CD,GNAI2,PLCG2,ARHGAP5,RHOA,PIK3R1
Lymphoma_B-cell	NF-kappa B signaling pathway(K)	7	0.0007	0.003808	BTK,BCL10,MALT1,ATM,PLCG2,CARD11,BCL2
Lymphoma_B-cell	Fc gamma R-mediated phagocytosis(K)	7	0.0007	0.003808	PIK3CB,PIK3CD,PLCG2,PIK3R1,HCK,RAF1,DNM2
Lymphoma_B-cell	TCR signaling in na&#xef;ve CD4+ T cells(N)	6	0.0007	0.003937	BCL10,GRAP2,MAP4K1,MALT1,PTEN,CARD11
Lymphoma_B-cell	FGF signaling pathway(P)	7	0.0007	0.00405	PPP4C,PIK3CB,PIK3CD,FGFR4,FGFR3,PLCG2,RAF1
Lymphoma_B-cell	Vascular smooth muscle contraction(K)	8	0.0008	0.004148	GNA13,BRAF,ROCK2,MYLK,RHOA,PLCB1,RAF1,ITPR3
Lymphoma_B-cell	Regulation of Telomerase(N)	6	0.0008	0.004378	SIN3A,ATM,MYC,RBBP4,POT1,IRF1
Lymphoma_B-cell	Apoptosis signaling pathway(P)	4	0.0008	0.004393	PIK3CB,PIK3CD,IGF2R,BCL2
Lymphoma_B-cell	Signaling events mediated by HDAC Class III(N)	4	0.0008	0.004393	ACSS1,EP300,CREBBP,TP53
Lymphoma_B-cell	Cell cycle(K)	8	0.0009	0.004729	EP300,CREBBP,ATM,E2F2,MYC,TP53,CCND3,PRKDC
Lymphoma_B-cell	Signaling by ERBB2(R)	9	0.0009	0.004686	PIK3CB,PIK3CD,FGFR4,FGFR3,ERBB4,PTEN,PIK3R1,RAF1,ITPR3
Lymphoma_B-cell	Fc epsilon RI signaling pathway(K)	6	0.0009	0.005011	BTK,PIK3CB,PIK3CD,PLCG2,PIK3R1,RAF1
Lymphoma_B-cell	IL6-mediated signaling events(N)	5	0.001	0.005136	MYC,PIK3R1,HCK,STAT3,IRF1
Lymphoma_B-cell	PIP3 activates AKT signaling(R)	7	0.001	0.005416	PIK3CB,PIK3CD,FGFR4,FGFR3,ERBB4,PTEN,PIK3R1
Lymphoma_B-cell	Type II diabetes mellitus(K)	5	0.0011	0.005571	PIK3CB,SOCS1,PIK3CD,CACNA1E,PIK3R1
Lymphoma_B-cell	FoxO family signaling(N)	5	0.0011	0.005571	RALA,EP300,CREBBP,SGK1,BCL6
Lymphoma_B-cell	IL2 signaling events mediated by STAT5(N)	4	0.0011	0.005609	MYC,CCND3,BCL2,PIK3R1
Lymphoma_B-cell	Estrogen signaling pathway(K)	7	0.0012	0.005903	PIK3CB,PIK3CD,GNAI2,PLCB1,PIK3R1,RAF1,ITPR3
Lymphoma_B-cell	Thyroid cancer(K)	4	0.0012	0.006298	BRAF,PAX8,MYC,TP53
Lymphoma_B-cell	Hepatitis C(K)	8	0.0014	0.006832	BRAF,PIK3CB,PIK3CD,TP53,PIK3R1,RAF1,STAT3,IRF1
Lymphoma_B-cell	role of egf receptor transactivation by gpcrs in cardiac hypertrophy(B)	4	0.0014	0.007	RHOA,PLCB1,MYC,RAF1
Lymphoma_B-cell	Bacterial invasion of epithelial cells(K)	6	0.0014	0.006979	PIK3CB,PIK3CD,DOCK1,RHOA,PIK3R1,DNM2
Lymphoma_B-cell	Chagas disease (American trypanosomiasis)(K)	7	0.0014	0.007031	PIK3CB,PIK3CD,GNAI2,ACE,TGFBR1,PLCB1,PIK3R1
Lymphoma_B-cell	S1P4 pathway(N)	3	0.0015	0.00726	GNA13,GNAI2,RHOA
Lymphoma_B-cell	telomeres telomerase cellular aging and immortality(B)	3	0.0015	0.00726	MYC,TP53,BCL2
Lymphoma_B-cell	Glucocorticoid receptor regulatory network(N)	6	0.0015	0.007257	EP300,CREBBP,SGK1,TP53,NR3C1,IRF1
Lymphoma_B-cell	Epstein-Barr virus infection(K)	10	0.0015	0.007186	PIK3CB,PIK3CD,EP300,CREBBP,PLCG2,MYC,TP53,BCL2,PIK3R1,STAT3
Lymphoma_B-cell	GPVI-mediated activation cascade(R)	4	0.0016	0.007437	PIK3CB,PLCG2,RHOA,PIK3R1
Lymphoma_B-cell	CXCR4-mediated signaling events(N)	6	0.0017	0.008096	GNA13,GNAI2,RHOA,PLCB1,HCK,STAT3
Lymphoma_B-cell	cadmium induces dna synthesis and proliferation in macrophages(B)	3	0.0018	0.008349	PLCB1,MYC,RAF1
Lymphoma_B-cell	PAR4-mediated thrombin signaling events(N)	3	0.0018	0.008349	GNA13,ROCK2,RHOA
Lymphoma_B-cell	TGF-beta signaling pathway(K)	6	0.0018	0.008336	EP300,TGFBR1,CREBBP,RHOA,MYC,ID3
Lymphoma_B-cell	ionomycin and phorbal ester signaling pathway(B)	2	0.0019	0.008481	P2RY2,PLCB1
Lymphoma_B-cell	T cell activation(P)	6	0.002	0.008606	BRAF,PIK3CB,PIK3CD,GRAP2,PIK3R1,RAF1
Lymphoma_B-cell	EPO signaling pathway(N)	4	0.002	0.0086	BTK,PLCG2,BCL2,PIK3R1
Lymphoma_B-cell	Signaling events mediated by HDAC Class I(N)	5	0.0021	0.009171	SIN3A,EP300,CREBBP,RBBP4,STAT3
Lymphoma_B-cell	Signaling by the B Cell Receptor (BCR)(R)	13	0.0022	0.009411	BTK,BCL10,PIK3CB,PIK3CD,FGFR4,FGFR3,ERBB4,MALT1,PLCG2,PTEN,CARD11,PIK3R1,ITPR3
Lymphoma_B-cell	Transcriptional misregulation in cancer(K)	9	0.0024	0.0101	SIN3A,TCF3,ATM,PAX5,PAX8,MYC,LDB1,TP53,BCL6
Lymphoma_B-cell	Signaling by ERBB4(R)	8	0.0025	0.01078	PIK3CB,PIK3CD,FGFR4,FGFR3,ERBB4,PTEN,PIK3R1,RAF1
Lymphoma_B-cell	Progesterone-mediated oocyte maturation(K)	6	0.0026	0.01104	BRAF,PIK3CB,PIK3CD,GNAI2,PIK3R1,RAF1
Lymphoma_B-cell	Apoptosis(K)	6	0.0026	0.01104	PIK3CB,PIK3CD,ATM,TP53,BCL2,PIK3R1
Lymphoma_B-cell	Adrenergic signaling in cardiomyocytes(K)	8	0.0028	0.01138	PIK3CB,PIK3CD,RYR2,GNAI2,PLCB1,BCL2,CAMK2A,PIK3R1
Lymphoma_B-cell	mTOR signaling pathway(K)	5	0.0028	0.01144	BRAF,PIK3CB,PIK3CD,PTEN,PIK3R1
Lymphoma_B-cell	VEGF signaling pathway(K)	5	0.003	0.01223	PIK3CB,PIK3CD,PLCG2,PIK3R1,RAF1
Lymphoma_B-cell	Inositol phosphate metabolism(K)	5	0.003	0.01223	PIK3CB,PIK3CD,PLCG2,PTEN,PLCB1
Lymphoma_B-cell	Toxoplasmosis(K)	7	0.0031	0.01226	PIK3CB,SOCS1,PIK3CD,GNAI2,BCL2,PIK3R1,STAT3
Lymphoma_B-cell	Huntington disease(P)	7	0.0034	0.01348	SIN3A,EP300,CREBBP,TP63,TP53,DYNC1I2,TP73
Lymphoma_B-cell	LPA receptor mediated events(N)	5	0.0035	0.0139	GNA13,PIK3CB,GNAI2,RHOA,PIK3R1
Lymphoma_B-cell	Factors involved in megakaryocyte development and platelet production(R)	7	0.0035	0.01405	SIN3A,EP300,DOCK1,CREBBP,TP53,EHD1,IRF1
Lymphoma_B-cell	Ras signaling pathway(K)	10	0.0035	0.01397	RALA,PIK3CB,PIK3CD,STK4,FGFR4,FGFR3,PLCG2,RHOA,PIK3R1,RAF1
Lymphoma_B-cell	PI3K-Akt signaling pathway(K)	13	0.0036	0.01425	PIK3CB,PIK3CD,FGFR4,FGFR3,PTEN,MYC,SGK1,TP53,CCND3,BCL2,PIK3R1,COL4A2,RAF1
Lymphoma_B-cell	Aldosterone-regulated sodium reabsorption(K)	4	0.0036	0.01416	PIK3CB,PIK3CD,SGK1,PIK3R1
Lymphoma_B-cell	Cytosolic sensors of pathogen-associated DNA (R)	5	0.004	0.01548	APP,EP300,CREBBP,PRKDC,STAT6
Lymphoma_B-cell	Axon guidance(K)	7	0.0044	0.01705	PLXNA2,UNC5C,ROCK2,GNAI2,SEMA5A,EPHA5,RHOA
Lymphoma_B-cell	Interleukin-2 signaling(R)	4	0.0047	0.01833	PIK3CB,PIK3CD,PIK3R1,RAF1
Lymphoma_B-cell	ras signaling pathway(B)	3	0.0047	0.01823	RALA,RHOA,RAF1
Lymphoma_B-cell	Circadian entrainment(K)	6	0.0047	0.01812	RYR2,GNAI2,PLCB1,CAMK2A,ITPR3,GRIA2
Lymphoma_B-cell	p53 signaling pathway(K)	5	0.0048	0.01831	ATM,PTEN,TP53,CCND3,TP73
Lymphoma_B-cell	Osteoclast differentiation(K)	7	0.0053	0.0202	BTK,PIK3CB,SOCS1,PIK3CD,TGFBR1,PLCG2,PIK3R1
Lymphoma_B-cell	Nephrin interactions(R)	3	0.0054	0.02007	IQGAP1,PIK3CB,PIK3R1
Lymphoma_B-cell	CDC42 signaling events(N)	5	0.0054	0.02001	IQGAP1,BRAF,PIK3R1,APC,RAF1
Lymphoma_B-cell	AP-1 transcription factor network(N)	5	0.0054	0.02001	EP300,PTEN,MYC,TP53,NR3C1
Lymphoma_B-cell	Melanogenesis(K)	6	0.0057	0.02117	EP300,GNAI2,CREBBP,PLCB1,CAMK2A,RAF1
Lymphoma_B-cell	Measles(K)	7	0.0058	0.02124	PIK3CB,PIK3CD,TP53,CCND3,PIK3R1,TP73,STAT3
Lymphoma_B-cell	Canonical NF-kappaB pathway(N)	3	0.0061	0.02209	BCL10,MALT1,ATM
Lymphoma_B-cell	Validated targets of C-MYC transcriptional activation(N)	5	0.0061	0.02201	EP300,HUWE1,CREBBP,MYC,TP53
Lymphoma_B-cell	Adherens junction(K)	5	0.0064	0.02314	IQGAP1,EP300,TGFBR1,CREBBP,RHOA
Lymphoma_B-cell	PI Metabolism(R)	4	0.0064	0.02278	PIK3CB,PIK3CD,PTEN,PIK3R1
Lymphoma_B-cell	Notch-mediated HES/HEY network(N)	4	0.0064	0.02278	EP300,TCF3,CREBBP,STAT3
Lymphoma_B-cell	FGF signaling pathway(N)	4	0.0064	0.02278	FGFR4,FGFR3,CAMK2A,PIK3R1
Lymphoma_B-cell	inhibition of cellular proliferation by gleevec(B)	3	0.0068	0.0239	MYC,BCL2,RAF1
Lymphoma_B-cell	Interleukin-3, 5 and GM-CSF signaling(R)	4	0.0069	0.0242	PIK3CB,PIK3CD,PIK3R1,HCK
Lymphoma_B-cell	Gastric acid secretion(K)	5	0.0072	0.02484	GNAI2,MYLK,PLCB1,CAMK2A,ITPR3
Lymphoma_B-cell	S1P5 pathway(N)	2	0.0073	0.02527	GNAI2,RHOA
Lymphoma_B-cell	Posttranslational regulation of adherens junction stability and dissassembly(N)	4	0.0074	0.02523	GNA13,IQGAP1,CREBBP,DNM2
Lymphoma_B-cell	Endocrine and other factor-regulated calcium reabsorption(K)	4	0.0074	0.02523	AP2S1,AP2B1,PLCB1,DNM2
Lymphoma_B-cell	Hedgehog signaling events mediated by Gli proteins(N)	4	0.0074	0.02523	SIN3A,GNAI2,CREBBP,RBBP4
Lymphoma_B-cell	Nongenotropic Androgen signaling(N)	3	0.0076	0.02528	GNAI2,PIK3R1,RAF1
Lymphoma_B-cell	S1P3 pathway(N)	3	0.0076	0.02528	GNA13,GNAI2,RHOA
Lymphoma_B-cell	Glypican 1 network(N)	3	0.0076	0.02528	APP,TGFBR1,HCK
Lymphoma_B-cell	beta-catenin independent WNT signaling(R)	7	0.0078	0.02602	TCF3,AP2S1,AP2B1,RHOA,PLCB1,CAMK2A,ITPR3
Lymphoma_B-cell	Regulation of Androgen receptor activity(N)	4	0.008	0.02627	EP300,CREBBP,HDAC7,NR3C1
Lymphoma_B-cell	PI3 kinase pathway(P)	3	0.0084	0.02759	PIK3CB,GNAI2,PTEN
Lymphoma_B-cell	S1P2 pathway(N)	3	0.0084	0.02759	GNA13,GNAI2,RHOA
Lymphoma_B-cell	Calcium signaling pathway(K)	8	0.0086	0.02781	RYR2,ERBB4,PLCG2,CACNA1E,MYLK,PLCB1,CAMK2A,ITPR3
Lymphoma_B-cell	Huntington's disease(K)	8	0.0091	0.0295	SIN3A,EP300,CREBBP,AP2S1,AP2B1,PLCB1,TP53,DNAH1
Lymphoma_B-cell	btg family proteins and cell cycle regulation(B)	2	0.0092	0.02944	TP53,BTG2
Lymphoma_B-cell	Signaling events mediated by PTP1B(N)	4	0.0098	0.03108	RHOA,PIK3R1,HCK,STAT3
Lymphoma_B-cell	Serotonergic synapse(K)	6	0.01	0.03184	APP,BRAF,GNAI2,PLCB1,RAF1,ITPR3
Lymphoma_B-cell	Lissencephaly gene (LIS1) in neuronal migration and development(N)	3	0.0103	0.03216	IQGAP1,RHOA,MAP1B
Lymphoma_B-cell	IL8- and CXCR1-mediated signaling events(N)	3	0.0103	0.03216	GNAI2,PLCB1,HCK
Lymphoma_B-cell	bioactive peptide induced signaling pathway(B)	3	0.0103	0.03216	MYLK,PLCB1,CAMK2A
Lymphoma_B-cell	TCR signaling in na&#xef;ve CD8+ T cells(N)	4	0.0104	0.03224	BCL10,GRAP2,MALT1,CARD11
Lymphoma_B-cell	Thromboxane A2 receptor signaling(N)	4	0.0111	0.03417	GNA13,GNAI2,RHOA,HCK
Lymphoma_B-cell	GP1b-IX-V activation signalling(R)	2	0.0112	0.0345	PIK3R1,RAF1
Lymphoma_B-cell	BARD1 signaling events(N)	3	0.0113	0.03465	ATM,TP53,PRKDC
Lymphoma_B-cell	Endothelin signaling pathway(P)	4	0.0118	0.03602	PIK3CB,PIK3CD,RAF1,ITPR3
Lymphoma_B-cell	Signaling by Type 1 Insulin-like Growth Factor 1 Receptor (IGF1R)(R)	5	0.0124	0.03746	PIK3CB,FGFR4,FGFR3,PIK3R1,RAF1
Lymphoma_B-cell	IL12 signaling mediated by STAT4(N)	3	0.0124	0.03726	CREBBP,STAT3,IRF1
Lymphoma_B-cell	p53 signaling pathway(B)	2	0.0134	0.04013	TP53,BCL2
Lymphoma_B-cell	Integrin signalling pathway(P)	7	0.0135	0.0399	BRAF,PIK3CB,PIK3CD,RHOA,PIK3R1,COL4A2,RAF1
Lymphoma_B-cell	roles of ß arrestin dependent recruitment of src kinases in gpcr signaling(B)	3	0.0135	0.03932	P2RY2,HCK,RAF1
Lymphoma_B-cell	EPHA forward signaling(N)	3	0.0135	0.03932	EPHA5,RHOA,HCK
Lymphoma_B-cell	erk and pi-3 kinase are necessary for collagen binding in corneal epithelia(B)	3	0.0135	0.03932	MYLK,RHOA,PLCB1
Lymphoma_B-cell	p38 mapk signaling pathway(B)	3	0.0135	0.03932	MAP3K9,MAPKAPK5,MYC
Lymphoma_B-cell	Oxidative Stress Induced Senescence(R)	5	0.0141	0.04129	MAPKAPK5,E2F2,EZH2,RBBP4,TP53
Lymphoma_B-cell	Noncanonical Wnt signaling pathway(N)	3	0.0147	0.04277	SETDB1,RHOA,CAMK2A
Lymphoma_B-cell	N-cadherin signaling events(N)	3	0.0159	0.04622	RHOA,PIK3R1,GRIA2
Lymphoma_B-cell	Cysteine and methionine metabolism(K)	3	0.0172	0.04876	GOT1,DNMT3B,MRI1
Lymphoma_B-cell	Inositol phosphate metabolism(R)	3	0.0172	0.04876	PLCG2,PTEN,PLCB1
Lymphoma_B-cell	IL8- and CXCR2-mediated signaling events(N)	3	0.0172	0.04876	GNAI2,PLCB1,HCK
Melanoma	ECM-receptor interaction(K)	17	<0,0001	<1,000e-03	COL1A2,RELN,ITGB4,LAMA2,COL11A2,COL11A1,COL3A1,TNR,THBS1,COL4A4,COL4A3,COL4A2,COL4A1,COL5A3,COL5A2,COL5A1,COL4A5
Melanoma	Focal adhesion(K)	23	<0,0001	<5,000e-04	PIK3CG,COL1A2,RELN,ITGB4,KDR,LAMA2,TLN2,PAK7,COL11A2,COL11A1,FLNB,PRKCB,COL3A1,TNR,THBS1,COL4A4,COL4A3,COL4A2,COL4A1,COL5A3,COL5A2,COL5A1,COL4A5
Melanoma	Circadian entrainment(K)	17	<0,0001	<3,333e-04	ADCY8,GRIN2B,GRIN2A,RYR3,RYR1,RYR2,KCNJ6,CACNA1C,PLCB4,GUCY1A3,PLCB1,PRKCB,NOS1,GRIA3,ITPR1,GRIA2,GRIA1
Melanoma	Amoebiasis(K)	17	<0,0001	<2,500e-04	PIK3CG,COL1A2,LAMA2,PLCB4,PLCB1,COL11A2,COL11A1,PRKCB,COL3A1,COL4A4,COL4A3,COL4A2,COL4A1,COL5A3,COL5A2,COL5A1,COL4A5
Melanoma	PI3K-Akt signaling pathway(K)	27	<0,0001	<2,000e-04	PIK3CG,COL1A2,RELN,FGFR2,ITGB4,TEK,GYS2,KDR,LAMA2,NOS3,ANGPT1,COL11A2,COL11A1,TP53,CHRM2,COL3A1,TNR,PRKAA2,THBS1,COL4A4,COL4A3,COL4A2,COL4A1,COL5A3,COL5A2,COL5A1,COL4A5
Melanoma	Calcium signaling pathway(K)	19	<0,0001	<1,667e-04	ADCY8,GRIN2A,RYR3,RYR1,RYR2,ERBB4,PHKA1,CACNA1E,CACNA1C,CACNA1A,PLCB4,NOS3,PLCB1,PRKCB,CHRM2,PDE1C,SLC8A1,NOS1,ITPR1
Melanoma	Retrograde endocannabinoid signaling(K)	15	<0,0001	<1,429e-04	ADCY8,GABRA3,GABRA6,KCNJ6,CACNA1C,CACNA1A,PLCB4,PLCB1,GABRG1,GABRG2,PRKCB,GRIA3,ITPR1,GRIA2,GRIA1
Melanoma	Protein digestion and absorption(K)	14	<0,0001	<1,250e-04	COL1A2,COL11A2,COL11A1,COL3A1,COL9A1,COL4A4,COL4A3,COL4A2,SLC8A1,COL4A1,COL5A3,COL5A2,COL5A1,COL4A5
Melanoma	Long-term depression(K)	12	<0,0001	<1,111e-04	GRID2,RYR1,CACNA1A,PLCB4,GUCY1A3,PLCB1,PRKCB,NOS1,GRIA3,ITPR1,GRIA2,GRIA1
Melanoma	Glutamatergic synapse(K)	15	<0,0001	<1,000e-04	ADCY8,GRIK3,GRIN2B,GRIN2A,CACNA1C,CACNA1A,PLCB4,PLCB1,PRKCB,GRM3,GRM8,GRIA3,ITPR1,GRIA2,GRIA1
Melanoma	Integrin signalling pathway(P)	17	<0,0001	<9,091e-05	PIK3CG,COL1A2,ITGB4,COL11A2,COL11A1,FLNB,COL3A1,COL9A1,COL8A1,COL4A4,COL4A3,COL4A2,COL4A1,COL5A3,COL5A2,COL5A1,COL4A5
Melanoma	Beta1 integrin cell surface interactions(N)	12	<0,0001	<8,333e-05	COL1A2,LAMA2,COL11A2,COL11A1,COL3A1,THBS1,COL4A4,COL4A3,COL4A1,COL5A2,COL5A1,COL4A5
[truncated: 548 more rows]
